# Supplementary material for: WNT-induced association of Frizzled and LRP6 is not sufficient for the initiation of WNT/β-catenin signaling
Source: Nat Commun. 2025 May 24;16:4848. doi: 10.1038/s41467-025-60096-7 (PMC12103576; doi:10.1038/s41467-025-60096-7)
Supplement: Supplementary file 4 — Supplementary Data 2 [file 41467_2025_60096_MOESM4_ESM.xlsx]

## Sheet: Common up
Commonly upregulated
GO	Biological processes								GO Cellular component								GO molecular function
		p-value	padj	odds ratio	combined score						p-value	padj	odds ratio	combined score					p-value	padj	odds ratio	combined score
1	Regulation Of Mitotic Cell Cycle Spindle Assembly Checkpoint (GO:0090266)	0.0008133	0.1836	55.38	393.96				1	AP-2 Adaptor Complex (GO:0030122)	0.01983	0.3339	58.14	227.95			1	FAD Binding (GO:0071949)	0.001771	0.07970	36.10	228.73
2	Gluconeogenesis (GO:0006094)	0.002896	0.1836	27.67	161.70				2	Clathrin Coat Of Endocytic Vesicle (GO:0030128)	0.01983	0.3339	58.14	227.95			2	Flavin Adenine Dinucleotide Binding (GO:0050660)	0.008359	0.1399	15.64	74.84
3	Hexose Biosynthetic Process (GO:0019319)	0.003457	0.1836	25.15	142.52				3	Clathrin Coat Of Coated Pit (GO:0030132)	0.02960	0.3339	36.99	130.21			3	Chitinase Activity (GO:0004568)	0.01244	0.1399	101.77	446.44
4	Response To Peptide Hormone (GO:0043434)	0.008359	0.1836	15.64	74.84				4	Clathrin Adaptor Complex (GO:0030131)	0.04647	0.3339	22.60	69.36			4	arachidonate-CoA Ligase Activity (GO:0047676)	0.01244	0.1399	101.77	446.44
5	Glucose Metabolic Process (GO:0006006)	0.009570	0.1836	14.54	67.61				5	Endolysosome Membrane (GO:0036020)	0.04647	0.3339	22.60	69.36			5	Disulfide Oxidoreductase Activity (GO:0015036)	0.01983	0.1409	58.14	227.95
6	Negative Regulation Of Autophagy (GO:0010507)	0.01020	0.1836	14.05	64.41				6	Pericentric Heterochromatin (GO:0005721)	0.05123	0.3339	20.34	60.43			6	Glutathione Binding (GO:0043295)	0.02228	0.1409	50.87	193.52
7	Negative Regulation Of Cellular Catabolic Process (GO:0031330)	0.01221	0.1836	12.75	56.16				7	Golgi Cis Cisterna (GO:0000137)	0.06305	0.3339	16.27	44.96			7	Interleukin-1 Binding (GO:0019966)	0.02228	0.1409	50.87	193.52
8	Negative Regulation Of Glucocorticoid Receptor Signaling Pathway (GO:2000323)	0.01244	0.1836	101.77	446.44				8	Endolysosome (GO:0036019)	0.06773	0.3339	15.06	40.54			8	Carbohydrate Kinase Activity (GO:0019200)	0.02717	0.1409	40.69	146.73
9	Pexophagy (GO:0000425)	0.01244	0.1836	101.77	446.44				9	Keratin Filament (GO:0045095)	0.09309	0.3339	10.69	25.39			9	Phosphatase Binding (GO:0019902)	0.03198	0.1409	7.52	25.87
10	Chitin Catabolic Process (GO:0006032)	0.01244	0.1836	101.77	446.4				10	Spindle (GO:0005819)	0.09690	0.3339	3.95	9.23			10	Peptide Hormone Receptor Binding (GO:0051428)	0.03203	0.1409	33.91	116.68
KEGG 2021
		p-value	padj	odds ratio	combined score
1	Adipocytokine signaling pathway	0.01292	0.3191	12.37	53.78
2	Peroxisome	0.01791	0.3191	10.35	41.63
3	Fatty acid biosynthesis	0.04407	0.3191	23.93	74.70
4	Vitamin digestion and absorption	0.05834	0.3191	17.68	50.24
5	Circadian rhythm	0.07472	0.3191	13.55	35.15
6	Pentose and glucuronate interconversions	0.08165	0.3191	12.32	30.86
7	Various types of N-glycan biosynthesis	0.09309	0.3191	10.69	25.39
8	Ferroptosis	0.09763	0.3191	10.16	23.63
9	Fatty acid degradation	0.1021	0.3191	9.67	22.07
10	Proteasome	0.1089	0.3191	9.03	20.01

## Sheet: Common down
Commonly downregulated
GO	Biological processes								GO Cellular component								GO molecular function
		p-value	padj	odds ratio	combined score						p-value	padj	odds ratio	combined score					p-value	padj	odds ratio	combined score
1	Negative Regulation Of cAMP-mediated Signaling (GO:0043951)	0.0006661	0.2191	68.37	500.05				1	Protein Kinase Complex (GO:1902911)	0.003143	0.2797	27.33	157.52			1	Lipoprotein Particle Receptor Binding (GO:0070325)	0.007854	0.2305	16.39	79.45
2	Regulation Of Tau-Protein Kinase Activity (GO:1902947)	0.0008536	0.2191	58.60	414.05				2	Golgi Stack (GO:0005795)	0.01027	0.3315	14.13	64.68			2	Retinoid Binding (GO:0005501)	0.009641	0.2305	14.63	67.93
3	Positive Regulation Of Cytoplasmic Transport (GO:1903651)	0.001296	0.2191	45.57	302.99				3	Aggresome (GO:0016235)	0.01298	0.3315	12.41	53.93			3	Protein Serine/Threonine Kinase Inhibitor Activity (GO:0030291)	0.01092	0.2305	13.66	61.69
4	Cellular Response To Organonitrogen Compound (GO:0071417)	0.001842	0.2191	8.25	51.98				4	Nuclear Envelope Lumen (GO:0005641)	0.02451	0.3315	50.76	188.25			4	Pentosyltransferase Activity (GO:0016763)	0.01596	0.2305	11.07	45.80
5	Cellular Response To ATP (GO:0071318)	0.002123	0.2191	34.17	210.33				5	Golgi Cisterna (GO:0031985)	0.02643	0.3315	8.35	30.35			5	Copper Ion Binding (GO:0005507)	0.02091	0.2305	9.52	36.82
6	Protein K63-linked Ubiquitination (GO:0070534)	0.002430	0.2191	12.16	73.22				6	Extracellular Membrane-Bounded Organelle (GO:0065010)	0.03245	0.3315	7.44	25.50			6	11-Cis Retinal Binding (GO:0005502)	0.02451	0.2305	50.76	188.25
7	post-Golgi Vesicle-Mediated Transport (GO:0006892)	0.002697	0.2191	11.70	69.23				7	Calcium Channel Complex (GO:0034704)	0.03457	0.3315	7.18	24.15			7	5'-Flap Endonuclease Activity (GO:0017108)	0.02451	0.2305	50.76	188.25
8	Positive Regulation Of Protein Metabolic Process (GO:0051247)	0.002919	0.2191	5.49	32.04				8	Extracellular Vesicle (GO:1903561)	0.03565	0.3315	7.05	23.52			8	Bile Acid:Sodium Symporter Activity (GO:0008508)	0.02451	0.2305	50.76	188.25
9	Negative Regulation Of Lipid Catabolic Process (GO:0050995)	0.003524	0.2191	25.63	144.73				9	RNA N6-methyladenosine Methyltransferase Complex (GO:0036396)	0.03893	0.3315	29.00	94.14			9	N,N-dimethylaniline Monooxygenase Activity (GO:0004499)	0.02451	0.2305	50.76	188.25
10	Negative Regulation Of Nervous System Development (GO:0051961)	0.003524	0.2191	25.63	144.73				10	Sodium:Potassium-Exchanging ATPase Complex (GO:0005890)	0.04369	0.3315	25.37	79.44			10	P-type Sodium Transporter Activity (GO:0008554)	0.02451	0.2305	50.76	188.25
KEGG	2021
		p-value	padj	odds ratio	combined score
1	Renin secretion	0.004866	0.5414	9.39	50.01
2	Insulin secretion	0.008948	0.5414	7.46	35.19
3	cAMP signaling pathway	0.02247	0.6126	3.91	14.84
4	Glycosaminoglycan biosynthesis	0.02838	0.6126	8.03	28.59
5	mTOR signaling pathway	0.04109	0.6126	4.09	13.05
6	cGMP-PKG signaling pathway	0.05016	0.6126	3.76	11.25
7	Thyroid hormone synthesis	0.05331	0.6126	5.60	16.42
8	Non-homologous end-joining	0.06249	0.6126	16.91	46.89
9	Cardiac muscle contraction	0.06921	0.6126	4.81	12.84
10	Bile secretion	0.07340	0.6126	4.64	12.12

## Sheet: Common
Commonly either up or downregulated
GO	Biological processes						GO Cellular component							GO Molecular pathways
		p-value	padj	odds ratio	combined score				p-value	padj	odds ratio	combined score				p-value	padj	odds ratio	combined score
1	Regulation Of Mitotic Cell Cycle Spindle Assembly Checkpoint (GO:0090266)	0.0003146	0.3348	27.06	218.21		1	Golgi Cisterna (GO:0031985)	0.007901	0.4756	7.88	38.14		1	FAD Binding (GO:0071949)	0.01691	0.3656	10.91	44.49
2	Negative Regulation Of cAMP-mediated Signaling (GO:0043951)	0.001725	0.3371	41.84	266.22		2	Protein Kinase Complex (GO:1902911)	0.007994	0.4756	16.73	80.79		2	Lipoprotein Particle Receptor Binding (GO:0070325)	0.01958	0.3656	10.03	39.46
3	Negative Regulation Of Cellular Catabolic Process (GO:0031330)	0.002044	0.3371	8.05	49.85		3	Golgi Stack (GO:0005795)	0.02541	0.5875	8.65	31.76		3	Retinoid Binding (GO:0005501)	0.02389	0.3656	8.96	33.44
4	Regulation Of Natural Killer Cell Proliferation (GO:0032817)	0.002207	0.3371	35.86	219.36		4	Aggresome (GO:0016235)	0.03185	0.5875	7.60	26.19		4	Protein Serine/Threonine Kinase Inhibitor Activity (GO:0030291)	0.02696	0.3656	8.36	30.20
5	Regulation Of Tau-Protein Kinase Activity (GO:1902947)	0.002207	0.3371	35.86	219.36		5	Nuclear Envelope Lumen (GO:0005641)	0.03937	0.5875	31.19	100.89		5	Pentosyltransferase Activity (GO:0016763)	0.03885	0.3656	6.77	22.00
6	Positive Regulation Of Phosphatidylinositol 3-Kinase Signaling (GO:0014068)	0.002277	0.3371	7.80	47.47		6	AP-2 Adaptor Complex (GO:0030122)	0.06225	0.5875	17.82	49.48		6	11-Cis Retinal Binding (GO:0005502)	0.03937	0.3656	31.19	100.89
7	Positive Regulation Of Cell Cycle Process (GO:0090068)	0.002606	0.3371	5.63	33.51		7	RNA N6-methyladenosine Methyltransferase Complex (GO:0036396)	0.06225	0.5875	17.82	49.48		7	5'-Flap Endonuclease Activity (GO:0017108)	0.03937	0.3656	31.19	100.89
8	Positive Regulation Of Cytoplasmic Transport (GO:1903651)	0.003336	0.3371	27.89	159.06		8	Clathrin Coat Of Endocytic Vesicle (GO:0030128)	0.06225	0.5875	17.82	49.48		8	arachidonate-CoA Ligase Activity (GO:0047676)	0.03937	0.3656	31.19	100.89
9	Positive Regulation Of Mitotic Cell Cycle Spindle Assembly Checkpoint (GO:0090267)	0.003336	0.3371	27.89	159.06		9	Tertiary Granule Lumen (GO:1904724)	0.06724	0.5875	4.91	13.26		9	Bile Acid:Sodium Symporter Activity (GO:0008508)	0.03937	0.3656	31.19	100.89
10	Positive Regulation Of Spindle Checkpoint (GO:0090232)	0.003336	0.3371	27.89	159.06		10	Sodium:Potassium-Exchanging ATPase Complex (GO:0005890)	0.06975	0.5875	15.59	41.52		10	Chitinase Activity (GO:0004568)	0.03937	0.3656	31.19	100.89
KEGG 2021
		p-value	padj	odds ratio	combined score
1	Renin secretion	0.01791	0.8159	5.72	23.03
2	Insulin secretion	0.03174	0.8159	4.55	15.69
3	Carbohydrate digestion and absorption	0.05439	0.8159	5.57	16.21
4	Endocrine and other factor-regulated calcium reabsorption	0.06724	0.8159	4.91	13.26
5	Glycosaminoglycan biosynthesis	0.06724	0.8159	4.91	13.26
6	AMPK signaling pathway	0.07180	0.8159	3.22	8.48
7	cAMP signaling pathway	0.09558	0.8159	2.37	5.57
8	Non-homologous end-joining	0.09918	0.8159	10.39	24.01
9	Adipocytokine signaling pathway	0.1055	0.8159	3.74	8.40
10	Thyroid hormone synthesis	0.1211	0.8159	3.43	7.24

## Sheet: 3A unique
3A uniquely regulated
GO	Biological processes								GO	Cellular component							GO molecular function
		p-value	padj	odds ratio	combined score						p-value	padj	odds ratio	combined score					p-value	padj	odds ratio	combined score
1	Positive Regulation Of DNA Biosynthetic Process (GO:2000573)	0.0005248	0.8874	4.80	36.27				1	NMDA Selective Glutamate Receptor Complex (GO:0017146)	0.01569	1.000	13.58	56.43			1	Histone Methyltransferase Binding (GO:1990226)	0.003266	0.8557	12.75	73.00
2	Monoatomic Cation Transport (GO:0006812)	0.006777	0.9582	4.60	23.00				2	SUMO Ligase Complex (GO:0106068)	0.04486	1.000	6.79	21.07			2	NMDA Glutamate Receptor Activity (GO:0004972)	0.01569	0.8557	13.58	56.43
3	Regulation Of Type B Pancreatic Cell Proliferation (GO:0061469)	0.007762	0.9582	22.64	109.98				3	mRNA Cleavage And Polyadenylation Specificity Factor Complex (GO:0005847)	0.05203	1.000	6.17	18.24			3	Preribosome Binding (GO:1990275)	0.01569	0.8557	13.58	56.43
4	Negative Regulation Of Vitamin Metabolic Process (GO:0046137)	0.007762	0.9582	22.64	109.98				4	NADPH Oxidase Complex (GO:0043020)	0.08420	1.000	4.52	11.20			4	UDP Phosphatase Activity (GO:0045134)	0.02053	0.8557	11.32	43.98
5	Positive Regulation Of Urine Volume (GO:0035810)	0.007762	0.9582	22.64	109.98				5	Desmosome (GO:0030057)	0.08420	1.000	4.52	11.20			5	GDP Phosphatase Activity (GO:0004382)	0.02590	0.8557	9.70	35.44
6	Positive Regulation Of Transferase Activity (GO:0051347)	0.008322	0.9582	2.57	12.32				6	GABA-A Receptor Complex (GO:1902711)	0.09298	1.000	4.24	10.08			6	Oxalate Transmembrane Transporter Activity (GO:0019531)	0.02590	0.8557	9.70	35.44
7	Excitatory Chemical Synaptic Transmission (GO:0098976)	0.01142	0.9582	16.98	75.92				7	Brush Border Membrane (GO:0031526)	0.1066	1.000	2.75	6.16			7	cAMP Response Element Binding (GO:0035497)	0.02590	0.8557	9.70	35.44
8	Transepithelial Chloride Transport (GO:0030321)	0.01142	0.9582	16.98	75.92				8	Cortical Cytoskeleton (GO:0030863)	0.1069	1.000	2.30	5.15			8	Transmitter-Gated Monoatomic Ion Channel Activity (GO:0022824)	0.02714	0.8557	3.78	13.63
9	Insulin Secretion Involved In Cellular Response To Glucose Stimulus (GO:0035773)	0.01142	0.9582	16.98	75.92				9	Cortical Actin Cytoskeleton (GO:0030864)	0.1318	1.000	2.48	5.03			9	C2H2 Zinc Finger Domain Binding (GO:0070742)	0.03810	0.8557	7.54	24.65
10	Renal Absorption (GO:0070293)	0.01392	0.9582	6.80	29.06				10	THO Complex Part Of Transcription Export Complex (GO:0000445)	0.1355	1.000	8.47	16.94			10	5'-Nucleotidase Activity (GO:0008253)	0.04486	0.8557	6.79	21.07
	KEGG	2021
			p-value	padj	odds ratio	combined score
	1	Nicotine addiction	0.02714	0.9998	3.78	13.63
	2	Mannose type O-glycan biosynthesis	0.02718	0.9998	5.10	18.38
	3	Pyrimidine metabolism	0.07670	0.9998	2.61	6.71
	4	Purine metabolism	0.07840	0.9998	1.95	4.97
	5	Regulation of actin cytoskeleton	0.09844	0.9998	1.64	3.80
	6	Mismatch repair	0.1403	0.9998	3.23	6.35
	7	Nucleotide excision repair	0.1518	0.9998	2.31	4.36
	8	Cholesterol metabolism	0.1728	0.9998	2.17	3.80
	9	Glycosaminoglycan biosynthesis	0.1945	0.9998	2.04	3.33
	10	cGMP-PKG signaling pathway	0.2050	0.9998	1.49	2.3

## Sheet: 16B unique
Commonly downregulated
GO	Biological processes								GO	Cellular component							GO molecular function
		p-value	padj	odds ratio	combined score						p-value	padj	odds ratio	combined score					p-value	padj	odds ratio	combined score
1	Negative Regulation Of Smoothened Signaling Pathway (GO:0045879)	0.004463	0.9396	6.80	36.82				1	Recycling Endosome Membrane (GO:0055038)	0.04287	1.000	2.75	8.65			1	Nucleoside Monophosphate Kinase Activity (GO:0050145)	0.01229	0.7735	7.13	31.38
2	Protein Localization To Cell Surface (GO:0034394)	0.005162	0.9396	6.49	34.20				2	Intercalated Disc (GO:0014704)	0.05216	1.000	3.82	11.28			2	3',5'-cyclic-GMP Phosphodiesterase Activity (GO:0047555)	0.01436	0.7735	14.25	60.45
3	Monocarboxylic Acid Metabolic Process (GO:0032787)	0.005171	0.9396	3.22	16.97				3	Postsynaptic Density Membrane (GO:0098839)	0.06544	1.000	3.45	9.40			3	Phosphatidic Acid Binding (GO:0070300)	0.01648	0.7735	6.29	25.84
4	Choline Metabolic Process (GO:0019695)	0.007093	0.9396	23.75	117.52				4	Postsynaptic Specialization Membrane (GO:0099634)	0.08528	1.000	3.05	7.52			4	Guanylate Kinase Activity (GO:0004385)	0.01881	0.7735	11.87	47.17
5	Long-Term Synaptic Depression (GO:0060292)	0.01045	0.9396	17.81	81.24				5	Brush Border Membrane (GO:0031526)	0.09604	1.000	2.89	6.77			5	Metal Cation:Proton Antiporter Activity (GO:0051139)	0.01885	0.7735	5.94	23.60
6	Regulation Of T Cell Cytokine Production (GO:0002724)	0.01229	0.9396	7.13	31.38				6	Cdc73/Paf1 Complex (GO:0016593)	0.1297	1.000	8.89	18.15			6	Potassium:Proton Antiporter Activity (GO:0015386)	0.04124	0.7735	7.12	22.71
7	Cholesterol Homeostasis (GO:0042632)	0.01400	0.9396	3.25	13.88				7	MHC Class I Protein Complex (GO:0042612)	0.1297	1.000	8.89	18.15			7	Solute:Monoatomic Cation Symporter Activity (GO:0015294)	0.04124	0.7735	7.12	22.71
8	Very-Low-Density Lipoprotein Particle Remodeling (GO:0034372)	0.01436	0.9396	14.25	60.45				8	Box C/D RNP Complex (GO:0031428)	0.1297	1.000	8.89	18.15			8	O-acyltransferase Activity (GO:0008374)	0.05216	0.7735	3.82	11.28
9	Nucleobase-Containing Small Molecule Interconversion (GO:0015949)	0.01436	0.9396	14.25	60.45				9	cyclin/CDK Positive Transcription Elongation Factor Complex (GO:0008024)	0.1297	1.000	8.89	18.15			9	Sodium:Proton Antiporter Activity (GO:0015385)	0.05486	0.7735	5.93	17.23
10	Sterol Homeostasis (GO:0055092)	0.01491	0.9396	3.20	13.4				10	Extrinsic Component Of Endoplasmic Reticulum Membrane (GO:0042406)	0.1297	1.000	8.89	18.15			10	Transition Metal Ion Transmembrane Transporter Activity (GO:0046915)	0.06086	0.7735	3.56	9.98
	KEGG	2021
		p-value	padj	odds ratio	combined score
1	Primary bile acid biosynthesis	0.0009986	0.2337	10.99	75.97
2	Adipocytokine signaling pathway	0.04069	0.9996	2.79	8.93
3	Purine metabolism	0.06466	0.9996	2.05	5.61
4	DNA replication	0.07507	0.9996	3.24	8.39
5	Insulin resistance	0.07653	0.9996	2.10	5.40
6	Basal cell carcinoma	0.09411	0.9996	2.42	5.71
7	Lysine degradation	0.09411	0.9996	2.42	5.71
8	Steroid biosynthesis	0.1030	0.9996	3.95	8.99
9	Long-term potentiation	0.1115	0.9996	2.26	4.96
10	Renin-angiotensin system	0.1301	0.9996	3.39	6.91
