# Supplementary material for: WNT-induced association of Frizzled and LRP6 is not sufficient for the initiation of WNT/β-catenin signaling
Source: Nat Commun. 2025 May 24;16:4848. doi: 10.1038/s41467-025-60096-7 (PMC12103576; doi:10.1038/s41467-025-60096-7)
Supplement: Supplementary file 25 — Source Data [file 41467_2025_60096_MOESM25_ESM.xlsx]

## Sheet: Fig. 1
Time	deltaBRET
Fig 1C	LRP5						LRP6
-6	0.000957	0.000457	-0.00175	-0.00382	3.05556e-05		3.09e-05	0.001225	-0.00333	0.00152	-8.1e-05
-4	-0.00111	-0.00014	0.000846	-0.00315	3.08889e-05		0.000198	-0.00052	0.002228	-0.00293	0.002225
-2	0.00015	-0.00032	0.000902	0.00697	-6.14444e-05		-0.00023	-0.0007	0.001106	0.001408	-0.00214
2	-0.00159	-0.00159	7.9e-05	0.005704	0.0101532		0.010644	0.002536	0.005947	0.017827	0.004303
4	0.001883	-0.00022	0.004718	0.006227	0.0128249		0.018237	0.007142	0.010773	0.019433	0.010095
6	0.002862	0.003959	0.005865	0.009114	0.00876289		0.018631	0.0078	0.013465	0.020336	0.012725
8	4.36e-05	0.003784	0.003982	0.011518	0.0120782		0.017189	0.010163	0.014914	0.021272	0.014689
10	0.00539	0.002887	0.006993	0.011251	0.0129099		0.019614	0.012092	0.013658	0.023468	0.01663
12	0.010863	0.006106	0.004252	0.015296	0.0131026		0.025451	0.010846	0.013074	0.023624	0.017967
14	0.008995	0.006676	0.008354	0.004649	0.0136682		0.025481	0.014613	0.018167	0.024594	0.016821
16	0.007693	0.005085	0.008246	0.009122	0.0116979		0.025284	0.015125	0.019132	0.023204	0.019565
18	0.007827	0.006421	0.010241	0.010631	0.0143629		0.023157	0.015762	0.018483	0.021926	0.019667
20	0.012092	0.003308	0.008254	0.009819	0.0130422		0.025628	0.015897	0.018193	0.022429	0.020584
22	0.006379	0.00495	0.003898	0.003258	0.0109196		0.023844	0.018203	0.020437	0.017762	0.019854
24	0.011973	0.007669	0.003592	0.010386	0.0133142		0.02418	0.01708	0.019891	0.01961	0.016423
26	0.009762	0.007466	0.007502	0.016696	0.0143982		0.023882	0.018722	0.017495	0.020187	0.020856
28	0.009101	0.005749	0.010053	0.007404	0.0134482		0.023915	0.019409	0.0187	0.018989	0.020987
30	0.003901	0.006304	0.010327	0.010472	0.0146496		0.021433	0.020167	0.019683	0.01987	0.020605
32	0.00834	0.006201	0.004292	0.010621	0.00874856		0.022069	0.019556	0.017484	0.017168	0.018892
34	0.004036	0.003032	0.005883	0.017189	0.00915922		0.022725	0.020701	0.018859	0.018249	0.02009
36	0.010415	0.008418	0.011907	0.011372	0.00955656		0.021294	0.020996	0.016339	0.017344	0.020157
38	0.006254	0.008792	0.013163	0.000573	0.00972189		0.019957	0.020392	0.019255	0.016869	0.019981
40	0.009193	0.004121	0.011447	-0.00138	0.00958356		0.021864	0.018975	0.017648	0.015938	0.021138
42	0.008641	0.005166	0.007343	0.010146	0.0126849		0.019169	0.01887	0.01661	0.017071	0.018594
44	0.005839	0.00754	0.004083	0.009513	0.00638256		0.021853	0.01776	0.016304	0.015435	0.01928
46	0.007219	0.002642	0.011	0.011558	0.00927556		0.020572	0.01966	0.015238	0.012848	0.017354
48	0.009766	0.005394	0.013998	0.020741	0.00669222		0.021686	0.019382	0.017497	0.013781	0.018339
50	0.014873	0.008356	0.006896	0.004181	0.00910289		0.019174	0.019562	0.01837	0.013833	0.020434
52	0.012812	0.004495	0.013309	-0.00462	0.00388889		0.017958	0.019778	0.016546	0.013853	0.017736
54	0.01115	0.003668	0.006259	0.013765	0.00482722		0.017332	0.017685	0.017673	0.016233	0.021276
56	0.011362	0.007971	0.006044	0.003773	0.00670622		0.018907	0.017125	0.016853	0.014104	0.021014
58	0.004635	0.006853	0.00747	0.014804	0.0105799		0.025418	0.021776	0.015996	0.013176	0.018874
Fig. 1D	LRP5						LRP6
-6	0.000817667	0.00700978	-0.000641667	-0.000855667			-0.00119889	0.000772	0.000206	-0.00457767
-4	0.000388667	-0.00135989	0.00291	0.000645			-0.000380889	-0.001292	0.002313	0.0058
-2	-0.00120633	-0.00564989	-0.00226833	0.000210667			0.00157978	0.00052	-0.002519	-0.00122233
2	0.00855233	0.00349244	0.00868967	0.006469			0.0212988	0.0219593	0.00548267	0.006499
4	0.0102227	0.00524511	0.00777633	0.008696			0.0294711	0.0314417	0.00752267	0.017607
6	0.0134507	0.00752111	0.0111073	0.00736567			0.0322548	0.034254	0.0105887	0.0265167
8	0.014283	0.0101358	0.006574	0.00992067			0.0332944	0.029854	0.00859367	0.0177287
10	0.0145583	0.00479944	0.00890833	0.008571			0.0309264	0.0309897	0.0116997	0.030038
12	0.01151	0.00125944	0.00620033	0.00741667			0.0286638	0.0293073	0.016111	0.020372
14	0.00784333	-0.00371156	0.00266767	0.007396			0.0260348	0.030323	0.012918	0.0164597
16	0.00760933	0.00124711	0.00205267	0.00813533			0.0262048	0.0268577	0.0141607	0.0148273
18	0.006909	0.00110444	0.000985	0.008009			0.0268174	0.0277073	0.0172233	0.010617
20	0.00956167	0.000538444	0.00406933	0.0108187			0.0250958	0.0267553	0.0152123	0.030924
22	0.00708267	-0.00341289	0.00156833	0.0114067			0.0256924	0.0261743	0.0197947	0.0131183
24	0.00657933	-1.55556e-05	-0.00212567	0.009132			0.0249818	0.0262643	0.018662	0.0139057
26	0.007828	0.00582744	0.00191433	0.00838067			0.0253164	0.027015	0.015994	0.022924
28	0.00943367	-0.00259089	0.00389667	0.00734933			0.0281264	0.0229223	0.017847	0.0207577
30	0.006181	0.000113444	0.008827	0.00594133			0.0263444	0.0258	0.0210497	0.009011
32	0.00848767	0.00246244	0.00198967	0.007574			0.0282874	0.0243483	0.0216773	0.019341
34	0.0103383	-0.00292256	0.00211867	0.00724267			0.0265988	0.0244127	0.017258	0.006355
36	0.00638267	-4.48889e-05	0.000273	0.00877133			0.0257801	0.02328	0.0181753	0.0204433
38	0.006829	0.000894444	0.00202967	0.009124			0.0238288	0.0268127	0.0224653	0.00646533
40	0.009532	-0.00178189	0.00171867	0.0100027			0.0250898	0.024516	0.0220663	0.0210723
42	0.0132227	0.000166444	-0.00107833	0.0103127			0.0242611	0.0254733	0.020989	0.0179847
44	0.00640967	-0.00137422	0.00313467	0.0111977			0.0288341	0.0198477	0.020354	0.024897
46	0.00796333	-0.00222722	0.00595933	0.00797633			0.0254654	0.0274837	0.017012	0.014953
48	0.0105873	-0.000837556	0.00135933	0.00776967			0.0239698	0.0222687	0.0167987	0.021308
50	0.00993333	0.00160678	0.00726	0.00611167			0.0257811	0.0240877	0.0210537	0.017764
52	0.0105023	-1.68889e-05	0.005873	0.00998033			0.0223828	0.026262	0.0178017	0.0211377
54	0.007955	0.000145778	0.00501633	0.009724			0.0278771	0.022831	0.020177	-0.00159333
56	0.0117237	-0.00278489	0.00249067	0.00596467			0.0227454	0.020346	0.016915	0.034882
58	0.004649	0.00227944	0.00596167	0.00914067			0.0209394	0.0274083	0.0186933	0.017252
Fig. 1E	LRP5				LRP6
-6	-0.00284	0.007095	-0.00889		-0.00102	0.007095	0.004579
-4	-0.00298	0.003495	-0.00684		-0.00262	0.003495	0.004911
-2	-0.00382	-0.00066	-0.00086		-9.5e-05	-0.00066	0.001354
	-0.00272	0.003061	-0.00403		0.006991	0.003061	0.01327
2	0.000249	0.014544	-0.00333		0.016517	0.014544	0.021648
4	0.000709	0.011314	0.003201		0.019495	0.011314	0.024488
6	-0.00128	0.010635	0.004426		0.022065	0.010635	0.026001
8	0.005811	0.014645	0.004539		0.023027	0.014645	0.028812
10	0.004269	0.01778	0.000991		0.025835	0.01778	0.029294
12	0.001348	0.012539	0.003237		0.028717	0.012539	0.031458
14	0.002696	0.019147	0.002225		0.0302	0.019147	0.030487
16	0.008211	0.019316	0.007857		0.033364	0.019316	0.030113
18	0.006093	0.014248	0.001205		0.031078	0.014248	0.030667
20	0.003145	0.018712	0.007836		0.032406	0.018712	0.032764
22	0.008268	0.026356	0.002014		0.036349	0.026356	0.03435
24	0.007167	0.015311	0.009292		0.035651	0.015311	0.032417
26	0.012912	0.012722	0.007508		0.034209	0.012722	0.031473
28	0.01083	0.017472	0.00286		0.034237	0.017472	0.031341
30	0.000512	0.02629	0.012461		0.039494	0.02629	0.032353
32	0.006945	0.020636	0.005975		0.040354	0.020636	0.030733
34	0.014422	0.025657	0.005253		0.032049	0.025657	0.034791
36	0.010861	0.018903	0.007059		0.035237	0.018903	0.035028
38	0.012187	0.02131	0.004321		0.036341	0.02131	0.033933
40	0.014883	0.026321	0.012246		0.032397	0.026321	0.036184
42	0.008749	0.024668	0.006569		0.033544	0.024668	0.02975
44	0.014488	0.016706	0.00279		0.035095	0.016706	0.033315
46	0.009511	0.022721	0.00097		0.035383	0.022721	0.030701
48	0.007843	0.023514	0.001471		0.033246	0.023514	0.029172
50	0.012158	0.016885	-0.0045		0.027836	0.016885	0.026089
52	0.004437	0.008787	0.010295		0.031861	0.008787	0.036537
54	0.016646	0.027298	0.006305		0.03341	0.027298	0.026393
56	0.01523	0.02234	0.010068		0.033669	0.02234	0.034663
58	0.001576	0.029002	0.001879		0.032967	0.029002	0.028321
Fig 1F	LRP5				LRP6				LRP5-6CT				LRP6-5CT
-6	0.000839	0.003453	0.004336		0.00086	-0.00175	0.002376		-0.00125	-0.00015	-0.00018		-9.1e-05	0.00269	0.002863
-4	-0.00058	-0.00185	4.07e-05		-0.00054	-0.00064	-0.00361		0.000866	0.000443	0.000566		-2.9e-05	-0.00284	-0.00126
-2	-0.00026	-0.00161	-0.00438		-0.00032	0.002395	0.001231		0.000386	-0.0003	-0.00039		0.00012	0.000151	-0.0016
2	-0.00177	0.001833	-0.00605		0.008545	0.014596	0.007175		0.0013	-0.00569	0.005433		0.008583	0.011707	0.008893
4	-0.00052	0.006024	-0.0053		0.011297	0.021367	0.010132		0.003241	0.001455	0.002252		0.013084	0.02206	0.01501
6	0.001545	0.003535	-0.00473		0.012672	0.025338	0.012955		0.004194	-0.00043	0.005678		0.016172	0.018695	0.023125
8	0.005672	0.005684	-0.0036		0.016048	0.028805	0.013961		0.005454	0.003443	0.005209		0.016844	0.024118	0.018676
10	0.004906	0.007924	-0.00337		0.016142	0.029329	0.015556		0.004712	0.0013	0.007079		0.018498	0.022458	0.017799
12	0.003267	0.009541	-0.00324		0.016784	0.026055	0.015065		0.003499	0.003638	0.006844		0.015386	0.021965	0.024266
14	0.005917	0.005706	-0.0038		0.018118	0.029497	0.014261		0.001646	0.003681	0.010272		0.016099	0.021201	0.022244
16	0.004174	0.006064	-0.0048		0.016648	0.026233	0.014392		0.001888	-9.3e-05	0.002072		0.015761	0.019371	0.022073
18	0.008201	0.00731	-0.00637		0.015741	0.024685	0.012625		0.002363	-0.00052	0.004227		0.016316	0.023509	0.014674
20	0.004277	0.008011	-0.00512		0.016779	0.026534	0.012307		0.001225	-0.00242	0.004688		0.012878	0.021837	0.020278
22	0.005678	0.00474	-0.00603		0.01522	0.02748	0.010765		0.002376	-0.00128	0.005901		0.014416	0.020697	0.012133
24	0.002099	0.003035	-0.00758		0.01514	0.02475	0.012315		0.001411	-0.00279	0.005665		0.01305	0.016974	0.014918
26	0.004706	0.00228	-0.0067		0.014621	0.023574	0.012715		0.000605	9.04e-05	0.004176		0.014325	0.018507	0.01381
28	0.004677	0.010254	-0.00579		0.015064	0.023429	0.011738		0.001508	-0.00073	-0.00371		0.01209	0.01427	0.016857
30	0.001747	0.010282	-0.00687		0.014828	0.022227	0.011766		0.001559	-0.001	0.004203		0.013592	0.017551	0.00966
32	0.004696	0.004143	-0.00633		0.014606	0.025207	0.012543		0.001241	-0.00042	0.00466		0.011052	0.012057	0.017163
34	0.004722	0.009614	-0.00792		0.014128	0.019962	0.010014		0.002077	0.000578	0.008643		0.009183	0.016905	0.014101
36	0.003492	0.006402	-0.00765		0.015827	0.024288	0.011169		0.000925	-0.0026	0.010898		0.011248	0.013025	0.019979
38	0.003829	0.005953	-0.00794		0.014852	0.01926	0.007698		-0.00053	0.001202	0.003282		0.008174	0.009467	0.016661
40	0.006849	0.002783	-0.00676		0.011918	0.023074	0.009832		-0.00055	0.001061	0.002472		0.013504	0.015088	0.015588
42	0.004305	0.00918	-0.00797		0.012794	0.017028	0.008885		0.0008	-0.00132	-0.00831		0.011714	0.015158	0.009694
44	0.007314	0.003338	-0.00668		0.014117	0.022025	0.007835		0.000975	-0.00486	0.003865		0.008715	0.015648	0.01437
46	0.004869	0.005141	-0.00518		0.009125	0.017104	0.010333		0.000105	-0.00067	0.007997		0.007234	0.009765	0.017673
48	0.003209	0.008037	-0.00731		0.009921	0.019658	0.009177		0.000573	-0.00481	0.009613		0.004818	0.009013	0.01377
50	0.004004	0.002799	-0.0067		0.011478	0.017629	0.008346		-0.00276	-0.0015	0.009073		0.009877	0.015336	0.00997
52	0.007321	0.009523	-0.00878		0.012038	0.015791	0.005618		0.002161	-0.00372	-0.00369		0.009377	0.009144	0.009544
54	0.005289	0.014831	-0.00786		0.010566	0.017653	0.007816		-0.00021	0.00152	0.003234		0.009413	0.00828	0.010083
56	0.007314	0.013147	-0.00774		0.007581	0.022431	0.006791		-0.00253	0.000282	0.002585		0.008033	0.011461	0.018152
58	-0.00039	0.003869	-0.00649		0.011127	0.010444	0.009219		-0.00117	-0.0029	0.007948		0.01032	0.011822	0.015924
Fig. 1H	LRP6-5A				LRP6
-6	0.000860222	-0.000469889	0.00143478		0.00160356	-1.45556e-05	0.00155767
-4	-0.000543111	8.54444e-05	-0.000610889		-0.000325111	-0.000485222	-0.000579
-2	-0.000317111	0.000384444	-0.000823889		-0.00127844	0.000499778	-0.000978667
2	0.00854456	0.0106904	0.00519811		0.00410889	0.00736478	0.0143943
4	0.0112972	0.0123038	0.0137874		0.00926956	0.0115558	0.0142827
6	0.0126722	0.0158478	0.0166661		0.0140952	0.0127631	0.0191037
8	0.0160479	0.0161608	0.0192574		0.0148826	0.0155418	0.0192233
10	0.0161419	0.0170111	0.0175981		0.0176442	0.0166791	0.016719
12	0.0167842	0.0150048	0.0156694		0.0169059	0.0149011	0.0180657
14	0.0181176	0.0165361	0.0192078		0.0187219	0.0137911	0.0168547
16	0.0166482	0.0179594	0.0164134		0.0181632	0.0133264	0.0167037
18	0.0157409	0.0189601	0.0176691		0.0181592	0.0137961	0.0186527
20	0.0167789	0.0153904	0.0158618		0.0171242	0.0189528	0.016243
22	0.0152196	0.0147061	0.0148888		0.0171112	0.0145248	0.0178207
24	0.0151399	0.0176924	0.0172264		0.0161276	0.0181001	0.0151657
26	0.0146206	0.0141961	0.0159254		0.0160569	0.0164618	0.0173123
28	0.0150639	0.0146421	0.0161491		0.0176099	0.0165838	0.0171793
30	0.0148279	0.0123541	0.0158774		0.0166906	0.0183161	0.016044
32	0.0146056	0.0163284	0.0133228		0.0146836	0.0179771	0.0167307
34	0.0141279	0.0136014	0.0140781		0.0152239	0.0145698	0.015768
36	0.0158266	0.0157594	0.0115198		0.0150199	0.0167481	0.016328
38	0.0148522	0.0131001	0.0141548		0.0144299	0.0135124	0.018132
40	0.0119176	0.0125411	0.0143958		0.0169452	0.0149418	0.018432
42	0.0127936	0.0116784	0.0124761		0.0185176	0.0168241	0.0155533
44	0.0141172	0.0128828	0.0172494		0.0139799	0.0133528	0.014857
46	0.00912456	0.0109541	0.0109481		0.0137292	0.0144538	0.014947
48	0.00992122	0.0114961	0.0106641		0.0112046	0.0168264	0.012138
50	0.0114776	0.0120291	0.0107651		0.0131356	0.0158331	0.01888
52	0.0120379	0.0127471	0.0107961		0.0132429	0.00750578	0.0140007
54	0.0105656	0.0137601	0.00784544		0.0127182	0.0103688	0.01653
56	0.00758089	0.00816178	0.0106364		0.0111222	0.0136404	0.01419
58	0.0111272	0.00890178	0.0116118		0.0118936	0.0147184	0.0139087

## Sheet: Fig. 2
Fig. 2B	r6.32a				wt
	0.00208667	0.000937333	-0.00180344		-0.00124711	-0.000462556	-0.000679444	-0.00124811
	-0.00197167	0.00158067	0.00104822		0.00275722	0.00374611	0.00155789	-0.00388744
	-0.000115	-0.002518	0.000755222		-0.00151011	-0.00328356	-0.000878444	0.00513556
	0.010834	0.00523767	-0.0105574		0.00846756	-0.00547456	-0.00794311	-0.00581644
	0.02811	0.0202983	0.00708956		0.0172989	0.00714178	0.00539389	0.00868589
	0.0389333	0.027001	0.0121506		0.0253096	0.0153328	0.00826722	0.0119576
	0.037185	0.0268683	0.0125796		0.0280206	0.0180251	0.00942889	0.0103826
	0.0337333	0.0248623	0.0139936		0.0293936	0.0184031	0.00979322	0.0142679
	0.0317493	0.0226497	0.0137479		0.0318136	0.0227088	0.00965256	0.0103406
	0.0355813	0.0214083	0.0140416		0.0269212	0.0179264	0.0100306	0.0170942
	0.0351937	0.0216467	0.0125989		0.0263919	0.0174588	0.0100049	0.0147052
	0.031455	0.0210743	0.0171909		0.0258039	0.0166731	0.00983756	0.0173776
	0.0362367	0.0200083	0.0142512		0.0219239	0.0156288	0.0150762	0.0130889
	0.0323147	0.018395	0.0124326		0.0269229	0.0170368	0.0143996	0.0143742
	0.029662	0.0168007	0.0114549		0.0239226	0.0167331	0.0182216	0.0164999
	0.031884	0.0216723	0.0163672		0.0273389	0.0159931	0.0138479	0.0179539
	0.034825	0.0195517	0.0141192		0.0267779	0.0150108	0.0183769	0.0167822
	0.0279543	0.0162547	0.0117472		0.0235466	0.0186871	0.0157212	0.0217006
	0.028699	0.0182137	0.0131542		0.0275872	0.0120464	0.0129366	0.0161709
	0.0266673	0.0165793	0.0109529		0.0247649	0.0177951	0.0158999	0.0170112
	0.0277907	0.0166177	0.00976456		0.0272566	0.0147268	0.0176606	0.0123092
	0.030207	0.0202247	0.00793389		0.0278839	0.0132458	0.0144822	0.0137026
	0.0309457	0.0128707	0.0137952		0.0234279	0.0134591	0.0140632	0.0120832
	0.0240343	0.0188307	0.0100786		0.0208919	0.00913644	0.0139622	0.0131969
	0.0244263	0.0168973	0.0106462		0.0220192	0.0113888	0.0174542	0.0151376
	0.0330163	0.0143723	0.0103446		0.0260759	0.0170138	0.0125526	0.0153886
	0.0241467	0.0146893	0.0130022		0.0183039	0.00891578	0.0141842	0.0112629
	0.0202177	0.0139737	0.00778222		0.0237046	0.00959044	0.0133746	0.0135669
	0.022647	0.0161957	0.00952489		0.0269016	0.0167341	0.0119059	0.0100842
	0.0220033	0.010467	0.0123649		0.0219886	0.0108378	0.0159616	0.00894322
	0.0263437	0.0109477	0.0120002		0.0215979	0.00599744	0.0118806	0.00836922
	0.024075	0.0143793	0.0154192		0.0215752	0.0130071	0.0106602	0.0147272
	0.0296617	0.00924367	0.0142956		0.0220482	0.0115008	0.0155619	0.0122439
Fig. 2C	HEK				HEK + DVL2				HEK+DVL2 M2/M4				delta DVl				deltaDVL + DVL2				deltaDVL + DVL2 M2/M4
-6	0.001362	0.000624	0.005421	0.001484	-3.1e-05	-0.00023	-0.00269	-0.00054	-1.3e-05	-0.00193	0.001729		0.000708	0.000511	0.001449	0.000984	0.000253	0.00135	0.001771	-0.00071	-0.00089	0.00162	0.000225
-4	-0.00097	-0.00157	-0.00222	-0.00286	-0.0009	7.33e-06	0.001644	-0.0006	0.00175	0.00138	-0.00163		-0.0007	-0.00149	0.001406	-0.00056	0.00077	0.001238	-0.00046	-0.0013	0.001531	0.000199	0.000526
-2	-0.00039	0.000949	-0.0032	0.001381	0.000934	0.000226	0.001047	0.001141	-0.00174	0.000548	-9.6e-05		-5e-06	0.00098	-0.00286	-0.00043	-0.00102	-0.00259	-0.00131	0.002008	-0.00064	-0.00182	-0.00075
2	0.010869	0.011018	0.005479	0.003829	0.005823	0.012285	0.001508	0.002431	0.006733	0.000816	0.000952		0.018474	0.038956	0.017584	0.018967	0.005126	0.021834	0.006259	0.011484	0.007398	0.013544	0.013595
4	0.019368	0.016563	0.011037	0.010135	0.009409	0.017213	0.006498	0.005729	0.011448	0.005429	0.004735		0.033785	0.051781	0.035302	0.029634	0.009548	0.023227	0.017285	0.01489	0.010734	0.018137	0.018601
6	0.023347	0.017323	0.015462	0.008619	0.015239	0.017306	0.010877	0.01019	0.009665	0.008855	0.007772		0.044188	0.063885	0.041439	0.044209	0.017668	0.028847	0.019293	0.020087	0.014073	0.01822	0.02226
8	0.026037	0.01719	0.015179	0.013713	0.018305	0.018767	0.012521	0.012632	0.008622	0.010619	0.009205		0.048644	0.072783	0.05258	0.048583	0.019808	0.022837	0.016837	0.020794	0.017548	0.020296	0.024298
10	0.027802	0.019007	0.013372	0.016521	0.02079	0.015609	0.014135	0.012949	0.011712	0.013918	0.010302		0.052474	0.077088	0.061306	0.055	0.021604	0.027428	0.016459	0.020568	0.013199	0.022849	0.025708
12	0.02482	0.020217	0.013997	0.014512	0.020357	0.019086	0.012697	0.015983	0.008796	0.008119	0.008882		0.052832	0.081759	0.059658	0.056647	0.020687	0.024051	0.019555	0.024438	0.011044	0.022356	0.030235
14	0.02318	0.015644	0.014375	0.013947	0.020178	0.014231	0.01157	0.015158	0.010637	0.014498	0.011305		0.052122	0.070727	0.057007	0.062662	0.018936	0.026918	0.019941	0.025758	0.014638	0.017903	0.024576
16	0.023632	0.020938	0.012119	0.013936	0.018587	0.019376	0.013362	0.013209	0.007472	0.008653	0.011233		0.050397	0.064878	0.054577	0.062271	0.015023	0.034982	0.014279	0.02246	0.010297	0.01877	0.023348
18	0.022752	0.022203	0.012563	0.015093	0.016598	0.017685	0.009509	0.013508	0.010046	0.009388	0.011552		0.04751	0.078023	0.064657	0.060207	0.017233	0.029368	0.019824	0.023591	0.011002	0.018331	0.0239
20	0.024494	0.026383	0.0117	0.015748	0.015454	0.017115	0.009944	0.011888	0.008843	0.005	0.012103		0.048314	0.065747	0.055927	0.058216	0.013364	0.021954	0.01557	0.02256	0.007608	0.021987	0.027857
22	0.022785	0.019588	0.009342	0.015274	0.016723	0.021249	0.012196	0.013889	0.009876	0.005954	0.008752		0.046624	0.078076	0.057292	0.060143	0.014162	0.023477	0.015606	0.026622	0.010511	0.018047	0.027619
24	0.022178	0.022296	0.010388	0.014636	0.018723	0.015096	0.007862	0.011168	0.005374	0.007679	0.011097		0.045858	0.07561	0.048892	0.061829	0.013545	0.024897	0.013183	0.020502	0.006582	0.01735	0.025108
26	0.0218	0.019425	0.012229	0.01321	0.016301	0.014518	0.009931	0.011923	0.009034	0.004383	0.008028		0.045946	0.086844	0.055111	0.06261	0.016607	0.032844	0.015796	0.023257	0.005504	0.015144	0.024632
28	0.021056	0.018578	0.012131	0.012263	0.014446	0.012332	0.007671	0.013066	0.011508	0.006788	0.009641		0.045732	0.060726	0.050632	0.056769	0.010216	0.030097	0.010483	0.021024	0.006743	0.024148	0.0236
30	0.020696	0.015837	0.00976	0.011203	0.012485	0.016224	0.007486	0.010437	-0.00201	0.007225	0.008122		0.045519	0.067848	0.04728	0.056854	0.010452	0.021863	0.013658	0.018375	0.007826	0.012951	0.021533
32	0.020756	0.018053	0.009417	0.011664	0.013454	0.022029	0.006925	0.010474	0.013486	0.003556	0.008478		0.046429	0.083838	0.053598	0.061569	0.0081	0.037214	0.014197	0.020982	0.002676	0.012755	0.020843
34	0.021452	0.013858	0.008601	0.010862	0.013116	0.014878	0.008481	0.011318	0.003425	0.006992	0.008837		0.0389	0.065314	0.056482	0.057041	0.007893	0.028633	0.008833	0.021734	0.00756	0.009714	0.020692
36	0.020125	0.021409	0.00791	0.010701	0.012462	0.009825	0.007642	0.009235	-0.00205	0.00678	0.007642		0.042913	0.080545	0.056465	0.059155	0.010514	0.021408	0.012654	0.022903	0.004532	0.011855	0.025133
38	0.019133	0.010245	0.007534	0.01069	0.013479	0.010005	0.006236	0.009264	0.008862	0.001347	0.007834		0.04272	0.065972	0.049481	0.056966	0.009535	0.024637	0.004229	0.019052	0.007807	0.015499	0.018768
40	0.018539	0.011905	0.00517	0.013244	0.011434	0.012357	0.009206	0.011095	0.003359	0.004306	0.006803		0.03823	0.071647	0.058759	0.051354	0.001899	0.035858	0.009717	0.015763	0.014053	0.017232	0.014216
42	0.01866	0.013427	0.008999	0.010987	0.010781	0.01436	0.007805	0.007597	0.002937	0.003076	0.008539		0.037912	0.071531	0.043292	0.059471	0.005859	0.027011	0.009876	0.018316	0.011729	0.020357	0.02611
44	0.017968	0.017373	0.005474	0.008598	0.013283	0.009639	0.012944	0.008952	0.005334	0.004181	0.006071		0.037863	0.068837	0.051458	0.061197	0.00178	0.030653	0.004911	0.015104	0.004277	0.017774	0.026593
46	0.016714	0.017062	0.005026	0.009266	0.010423	0.011731	0.004077	0.007817	0.010056	0.002569	0.010039		0.037819	0.075191	0.056526	0.058447	0.008486	0.020065	0.011372	0.020904	-0.00312	0.013962	0.025753
48	0.015943	0.013059	0.004328	0.012536	0.010181	0.007669	0.005435	0.009545	0.003514	0.007046	0.008356		0.039066	0.071628	0.054041	0.054396	0.008611	0.007863	0.021189	0.01616	0.006064	0.014138	0.025385
50	0.013358	0.018571	0.007734	0.01269	0.011074	0.003234	0.003951	0.006627	0.001893	0.005512	0.004768		0.038286	0.068534	0.052885	0.055314	0.005271	0.027376	0.007864	0.020818	0.003751	0.010711	0.013573
52	0.017407	0.016931	0.004329	0.008151	0.01094	0.012315	0.004764	0.009057	0.001357	0.010669	0.00599		0.035206	0.060289	0.048099	0.057289	0.006338	0.025248	0.014826	0.020212	0.000501	0.015586	0.016816
54	0.015049	0.014399	0.010146	0.010622	0.008186	0.002526	0.006923	0.005947	0.005908	0.002683	0.005842		0.034985	0.067448	0.047658	0.056803	0.007661	0.029299	-0.00622	0.015433	0.011592	0.010318	0.013122
56	0.01391	0.016272	0.003705	0.010318	0.00779	0.012718	0.00719	0.005381	0.001993	0.002637	0.009432		0.039638	0.08165	0.04105	0.052684	0.005016	0.01037	0.00257	0.017355	-0.00161	0.018811	0.022506
58	0.011513	0.014364	0.01008	0.008395	0.009851	0.011052	0.006246	0.010002	-0.00306	0.004443	0.006145		0.031834	0.07833	0.049069	0.06643	0.003642	0.013832	0.009279	0.02025	0.005991	0.019801	0.02389
Fig. 2D	pcDNA				with DVL1				with DVL2				with DVL3
-6	0.001528	-0.00301	-0.00207378		0.000409	0.001958	0.00224933		0.001906	0.00109	-0.00179489		-0.00166	-0.00093	-0.00265533
-4	0.000591	0.000547	0.00111856		0.002853	-0.0007	-0.00139067		-0.00048	0.00337	0.000657111		0.000429	0.001372	0.000973667
-2	-0.00212	0.002461	0.000955222		-0.00326	-0.00126	-0.000858667		-0.00142	-0.00446	0.00113778		0.001231	-0.00045	0.00168167
2	0.021051	0.017204	0.0102829		0.011557	0.006006	0.00392067		0.006027	0.013937	0.00618078		0.013787	0.006742	0.00410767
4	0.043142	0.037062	0.0191789		0.015267	0.006165	0.00586967		0.015918	0.023208	0.00673411		0.024003	0.020285	0.0119137
6	0.050219	0.054321	0.0242339		0.023293	0.012999	0.0108907		0.013829	0.02592	0.0101948		0.026101	0.032555	0.0153757
8	0.05609	0.052985	0.0322962		0.016675	0.018823	0.0117647		0.022344	0.022193	0.0119781		0.026169	0.024699	0.016334
10	0.048466	0.064291	0.0336989		0.015962	0.011546	0.0125177		0.015469	0.024892	0.0106608		0.028216	0.023198	0.0163057
12	0.053947	0.061344	0.0339439		0.018688	0.019299	0.00982667		0.015234	0.02307	0.00888344		0.030315	0.021798	0.01882
14	0.057839	0.055551	0.0362026		0.01568	0.018772	0.00930867		0.011355	0.022113	0.0114904		0.022574	0.024356	0.0194297
16	0.053621	0.054319	0.0378379		0.019872	0.01992	0.012912		0.012145	0.01935	0.0130364		0.023988	0.024345	0.0176977
18	0.058849	0.061854	0.0384059		0.019472	0.007257	0.011121		0.015592	0.013301	0.0109484		0.026312	0.024099	0.0185187
20	0.056158	0.068348	0.0376756		0.017882	0.011581	0.012059		0.009957	0.020367	0.00971911		0.02311	0.031965	0.0200903
22	0.059631	0.066122	0.0368019		0.020793	0.015219	0.0116517		0.00852	0.0169	0.0106598		0.025092	0.023847	0.020091
24	0.055196	0.065536	0.0384336		0.020451	0.015909	0.0122		0.015065	0.018425	0.0131974		0.025221	0.022346	0.0164317
26	0.048187	0.061083	0.0453906		0.005552	0.012592	0.0104333		0.010891	0.022633	0.0132308		0.022837	0.020972	0.0191963
28	0.05308	0.060831	0.0399542		0.015972	0.011135	0.00808667		0.012503	0.017644	0.0122508		0.027135	0.025829	0.015811
30	0.060201	0.063983	0.0391686		0.019067	0.02266	0.012255		0.005058	0.026632	0.0128144		0.01919	0.025556	0.019254
32	0.053225	0.054152	0.0386869		0.012428	0.008558	0.015764		0.009529	0.010898	0.0140618		0.021369	0.023727	0.017869
34	0.049636	0.058945	0.0393722		0.010638	0.021461	0.0100593		0.003278	0.01635	0.0120888		0.022199	0.02322	0.0208973
36	0.048755	0.056991	0.0398396		0.021406	0.018949	0.0138237		0.009002	0.017578	0.00952011		0.027293	0.028492	0.018113
38	0.048571	0.059385	0.0418202		0.005379	0.012762	0.009598		0.006392	0.014022	0.0124451		0.029464	0.02627	0.0193253
40	0.042822	0.058366	0.0403642		0.013586	0.013166	0.010566		0.010247	0.015569	0.0136094		0.029843	0.02439	0.0216737
42	0.045385	0.057667	0.0449569		0.017666	0.000498	0.00994833		0.007392	0.01129	0.00769044		0.021343	0.024272	0.0192737
44	0.040189	0.065442	0.0415902		0.004265	0.012598	0.00825733		0.010033	0.020731	0.0108388		0.024476	0.024272	0.0207113
46	0.046204	0.050799	0.0436119		0.012576	0.007538	0.00904767		0.007812	0.016691	0.00916778		0.027703	0.029775	0.019703
48	0.045495	0.054317	0.0418659		0.007673	0.015966	0.0120733		0.004892	0.025392	0.0114658		0.018839	0.023438	0.0185143
50	0.035527	0.051817	0.0417672		0.006977	0.019941	0.00790867		0.007048	0.018542	0.0128708		0.017516	0.029159	0.0204677
52	0.036726	0.05716	0.0433046		0.025433	0.012865	0.009613		0.012654	0.010077	0.0116331		0.020797	0.024895	0.0197207
54	0.050149	0.052265	0.0395572		0.022633	0.017185	0.00838167		0.001374	0.012223	0.0127411		0.026962	0.020127	0.016868
56	0.033551	0.046669	0.0398612		0.003152	-0.00159	0.00984		0.012669	0.010453	0.00767644		0.023428	0.010565	0.0251733
58	0.045029	0.052124	0.0409022		0.022387	0.015428	0.013188		0.008693	0.018913	0.00731844		0.023717	0.019932	0.0228027
Fig. 2E	pcDNA				DVL2				DVL2 M2/M4				DVL2 L445E				DVL2 L445E M2/M4
-6	-2.1e-05	-0.00073	0.000864		0.000457	0.000821	-0.00048		-0.00251	0.003749	0.000125		-0.00253	0.003972	0.001186		1.56e-05	-0.00222	-0.00066
-4	-0.00049	-0.00093	-0.00213		-0.00108	-0.0003	0.00051		0.000921	-0.00272	-0.00159		0.000519	-0.001	5.22e-05		0.000679	-0.00041	0.000313
-2	0.000516	0.001654	0.001265		0.000625	-0.00052	-2.6e-05		0.001589	-0.00103	0.001469		0.002008	-0.00297	-0.00124		-0.00069	0.002628	0.000351
2	0.011216	0.011376	0.004872		0.006785	0.01017	-0.00127		0.005989	0.006169	0.001966		0.022722	0.022288	0.008112		0.012435	0.02499	0.010123
4	0.028983	0.028975	0.019251		0.011812	0.013239	0.005785		0.011303	0.01228	0.005967		0.035005	0.037807	0.018658		0.025694	0.033968	0.021059
6	0.037809	0.033067	0.029301		0.017129	0.016812	0.006614		0.012425	0.015232	0.00656		0.047277	0.052157	0.025667		0.033828	0.04341	0.03027
8	0.047084	0.04054	0.031863		0.014919	0.019254	0.008501		0.013598	0.014747	0.006174		0.048203	0.051721	0.031618		0.034299	0.040766	0.034979
10	0.046169	0.043765	0.032923		0.011682	0.014867	0.006997		0.01432	0.01333	0.007494		0.053791	0.053807	0.033203		0.035083	0.044809	0.035739
12	0.046452	0.04914	0.032036		0.014882	0.013003	0.006854		0.012525	0.018493	0.005424		0.051774	0.053527	0.033749		0.037998	0.045032	0.039344
14	0.047877	0.045627	0.030066		0.015022	0.010179	0.008711		0.012503	0.012304	0.006902		0.050448	0.05283	0.032598		0.038377	0.045283	0.03649
16	0.045091	0.044298	0.027494		0.014437	0.011328	0.003789		0.012693	0.012057	0.006941		0.050367	0.052586	0.034438		0.03629	0.043073	0.035464
18	0.044307	0.041226	0.030577		0.014264	0.013727	0.004977		0.011815	0.012299	0.00743		0.052292	0.050887	0.029956		0.035321	0.048159	0.033298
20	0.045024	0.042849	0.029719		0.012188	0.01302	0.002641		0.009218	0.010815	0.006991		0.053246	0.052308	0.034318		0.035408	0.04799	0.033079
22	0.046323	0.042322	0.031266		0.014649	0.010749	0.005405		0.012887	0.009498	0.003945		0.053098	0.05235	0.029484		0.035173	0.048777	0.035121
24	0.045133	0.035775	0.029981		0.011652	0.009228	-0.00026		0.015677	0.010278	0.003825		0.0497	0.054653	0.031677		0.03421	0.046047	0.032031
26	0.047109	0.038234	0.026607		0.013519	0.011886	0.002107		0.007896	0.009601	0.001387		0.050811	0.049782	0.028444		0.037044	0.049769	0.03301
28	0.044237	0.035209	0.026162		0.015732	0.01137	0.001776		0.013441	0.008694	0.003711		0.052158	0.05639	0.029872		0.034902	0.049026	0.030381
30	0.044681	0.035743	0.026144		0.017994	0.008049	0.002073		0.014162	0.007792	0.001634		0.04845	0.051487	0.027783		0.036595	0.045305	0.029015
32	0.044631	0.037851	0.028899		0.012683	0.009793	0.000782		0.01241	0.005702	0.001513		0.049414	0.049962	0.027641		0.035448	0.050308	0.029285
34	0.043414	0.031832	0.022219		0.015392	0.008059	0.000856		0.008746	0.007075	3.6e-05		0.05163	0.055365	0.027917		0.03777	0.045686	0.032274
36	0.045575	0.03762	0.029463		0.011146	0.00798	-0.00035		0.012384	0.007083	0.003413		0.051335	0.053668	0.028807		0.039431	0.050832	0.031205
38	0.04389	0.037048	0.026566		0.014375	0.008651	-9e-05		0.012261	0.00689	0.001977		0.050672	0.047294	0.030194		0.034999	0.050628	0.028921
40	0.041549	0.030492	0.022107		0.008013	0.004961	0.004144		0.01223	0.01153	0.004654		0.049543	0.051928	0.023805		0.034819	0.048713	0.030472
42	0.043437	0.039899	0.019295		0.010274	0.008024	-0.00114		0.014785	0.005867	0.002543		0.050398	0.054747	0.023864		0.033029	0.05042	0.030424
44	0.043062	0.033024	0.019909		0.013381	0.009595	-0.00039		0.015145	0.00255	0.000551		0.056742	0.050622	0.022628		0.032008	0.047496	0.029768
46	0.040678	0.032117	0.020977		0.013853	0.007537	-0.00227		0.009358	0.007535	0.003994		0.05373	0.04709	0.028848		0.032387	0.050112	0.028161
48	0.044873	0.034496	0.024332		0.009203	0.011299	-0.00135		0.012304	0.004823	0.000692		0.052893	0.055336	0.026181		0.032352	0.050714	0.02744
50	0.041328	0.029497	0.020547		0.009647	0.005816	-0.00039		0.009966	0.004454	-3.6e-05		0.050919	0.046156	0.027055		0.032661	0.045224	0.027228
52	0.041912	0.029715	0.018869		0.006365	0.004406	-0.00271		0.013453	0.008886	0.001901		0.052056	0.054872	0.023189		0.038619	0.051783	0.025687
54	0.038612	0.028538	0.023943		0.009539	0.013459	0.000713		0.007398	0.006409	-0.00048		0.047998	0.04827	0.027421		0.034426	0.0484	0.023901
56	0.042868	0.034391	0.021998		0.009377	0.003617	0.000973		0.008501	0.004101	0.001492		0.053379	0.053724	0.024466		0.032595	0.048426	0.027442
58	0.032417	0.036357	0.020996		0.010856	0.006663	0.003964		0.00741	0.002764	-0.00054		0.052317	0.04594	0.024555		0.031708	0.049363	0.029

## Sheet: Fig. 3
Fig. 3A	FZD4-Nluc					FZD5-Nluc					FZD7-Nluc
-6	9.98e-05	-0.00433	-0.00037			-0.00039	0.001847	0.002376			0.001436	-0.00156	0.005137
-4	-0.00056	0.000323	0.0011			-0.00157	0.001893	-0.00361			-0.00014	0.003165	-0.0048					RAW BLOTS FOR FIG. 3E, F, G
-2	0.000459	0.004008	-0.00073			0.00196	-0.00374	0.001231			-0.00129	-0.0016	-0.00034
																		RAW BLOT SET 1
2	0.002656	0.01011	-0.00069			0.009752	0.003561	0.007175			0.00613	0.003276	-0.0014
4	0.005443	0.012516	0.002341			0.015382	0.011761	0.010132			0.010823	0.006737	0.000487
6	0.006254	0.014971	0.005977			0.016577	0.013838	0.012955			0.010574	0.009804	0.00158
8	0.007282	0.015501	0.006576			0.019656	0.014877	0.013961			0.0089	0.010431	0.0015
10	0.006458	0.013497	0.006094			0.020527	0.015962	0.015556			0.007422	0.007746	0.002796
12	0.006696	0.014838	0.00221			0.020015	0.015158	0.015065			0.006186	0.006932	0.003952
14	0.005034	0.012309	0.002027			0.016984	0.014649	0.014261			0.007946	0.003778	0.003059
16	0.002907	0.012688	0.001597			0.018729	0.011167	0.014392			0.006574	0.00422	0.005014
18	0.006124	0.011641	0.001555			0.01854	0.010516	0.012625			0.006642	0.004171	0.002745
20	0.004033	0.009444	0.001767			0.017722	0.009473	0.012307			0.007413	0.003409	0.001809
22	0.004483	0.008094	-0.00179			0.019482	0.009994	0.010765			0.006452	0.003219	0.002942
24	0.003992	0.008499	-0.00038			0.019323	0.010083	0.012315			0.004426	0.004447	0.003158
26	0.003554	0.008128	0.001674			0.016186	0.010984	0.012715			0.00576	0.003375	0.003588					from left to right		P-LRP6 Blot 1											P-LRP6 blot 2
28	0.001801	0.007276	0.001814			0.01618	0.013536	0.011738			0.004506	0.004824	0.004473					ladder (250 kDa band), vehicle n1, WNT-3A n1, WNT-5A n1, WNT-10B n1, WNT-16B n1, WNT surrogate n1, ladder,													all second blots follow the same ladder/sample order as the first and display n3
30	0.004211	0.008685	0.000346			0.017988	0.01088	0.011766			0.007258	0.006068	0.002775					same sample order for n2
32	0.004142	0.009205	-0.00214			0.016751	0.010767	0.012543			0.007815	0.002533	0.002387
34	0.004762	0.003231	0.000365			0.017844	0.011042	0.010014			0.006246	0.00093	0.003293
36	0.002135	0.008692	-0.00014			0.015682	0.010121	0.011169			0.005514	0.001266	0.003458
38	0.003112	0.010099	-0.00118			0.014921	0.011288	0.007698			0.00748	0.00374	0.002421
40	0.002702	0.012256	0.000379			0.018484	0.01207	0.009832			0.005674	0.002177	0.002413
42	0.003355	0.009827	-0.00132			0.01774	0.01075	0.008885			0.005826	0.002471	0.001545
44	0.004345	0.009839	0.001683			0.016398	0.007752	0.007835			0.005422	0.001987	0.002377
46	0.003006	0.005142	-0.00139			0.017569	0.011867	0.010333			0.008343	0.001928	0.004241
48	0.006235	0.013259	-0.00043			0.016131	0.008924	0.009177			0.005432	0.00302	0.001299
50	0.003386	0.009084	-0.00181			0.019691	0.007642	0.008346			0.005893	0.005351	0.001765
52	0.002069	0.006095	-0.00336			0.01336	0.010966	0.005618			0.005136	0.002775	0.004134
54	0.002089	0.00819	-0.0039			0.018417	0.007268	0.007816			0.006437	0.006792	0.002016					DVL2 blot 1													DVL2 blot 2
56	0.002126	0.011177	3.45e-05			0.016203	0.006888	0.006791			0.006431	0.000202	-0.00012					same sample order as described above
58	0.00642	0.004549	-0.00219			0.015216	0.009101	0.009219			0.008135	0.00179	0.003317					Ladder (Page Ruler Plus Prestained, Thermo Fisher) 70/100 kDa bands
Fig. 3B	FZD4-Nluc					FZD5-Nluc					FZD7-Nluc
-6	-0.00094	-0.00267	-0.00138			0.001392	0.000999	0.000452			0.002286	0.002184	0.002352
-4	0.000846	0.000905	9.43e-05			-0.00187	-0.00277	-0.00013			-0.00117	-0.0054	-0.00319
-2	9.5e-05	0.001767	0.001286			0.000481	0.00177	-0.00032			-0.00112	0.003211	0.000834
2	0.004009	0.005911	-0.00072			0.003273	0.004499	-0.0027			0.00648	0.005599	-0.00049
4	0.006948	0.009293	0.001533			0.007095	0.011031	-0.00158			0.007354	0.010669	0.001399
6	0.010448	0.009024	0.003478			0.011169	0.01283	0.003835			0.005515	0.010037	0.004835
8	0.008584	0.01184	0.005288			0.011753	0.012559	0.006189			0.003676	0.006784	0.004407
10	0.003287	0.008262	0.003344			0.010619	0.009204	0.005976			0.001771	0.005025	0.004678
12	0.002915	0.005718	0.002794			0.007343	0.010296	0.005714			0.001951	0.006538	0.003281
14	0.001907	0.004395	0.003254			0.006764	0.006448	0.005685			0.000445	0.004723	0.003703
16	0.000226	0.004214	0.003682			0.006209	0.005092	0.004523			-0.0016	0.000737	0.00338																		GAPDH blot 2
18	-0.00067	0.003786	0.003435			0.004491	0.004415	0.003161			-0.00113	-0.00185	0.00396					GAPDH blot 1
20	0.001137	0.001965	0.004164			0.005235	0.0068	0.004211			-4.7e-05	0.003113	0.002962					same sample order as described above; bands at 35 and 55 kDa
22	-0.00012	0.004019	0.001259			0.005511	0.006905	0.004276			-0.00119	0.001922	0.00137
24	-0.00041	0.001811	0.005211			0.007695	0.007679	0.005003			0.001058	0.003311	0.002515
26	0.001819	0.000227	0.0049			0.004808	0.006728	0.002814			0.001682	0.000793	0.001699
28	-0.00174	0.001991	0.000163			0.005721	0.005116	0.002607			-0.00033	0.002438	0.002507
30	-0.00203	0.003172	0.003994			0.005564	0.007191	0.002709			0.001025	-9.2e-05	0.00162
32	-0.00228	0.000859	0.002388			0.004455	0.005224	0.004044			-0.00074	0.000942	0.003133
34	-0.00082	-0.00135	0.003822			0.006359	0.007789	0.002963			0.000365	0.001213	0.003001
36	-0.0013	0.000121	0.002914			0.00367	0.006615	0.004077			-0.00062	0.000846	0.001975
38	-0.00192	-0.00071	-0.00031			0.009187	0.006962	0.0038			-0.00147	0.002355	0.002553
40	-6.7e-06	0.002252	0.002712			0.0046	0.005793	0.00389			-0.00049	0.000827	0.002683
42	-0.00136	0.001558	0.00023			0.005782	0.007136	0.002689			-0.00094	0.002128	0.003104
44	-0.00171	-0.00108	0.000884			0.005288	0.005054	0.004357			-0.00145	-0.00049	0.002453
46	-0.00073	-0.00019	0.000833			0.007696	0.006888	0.002815			0.000212	-0.0012	0.002586
48	0.001559	0.005356	0.00101			0.006244	0.006797	0.005049			-0.00068	-0.0004	0.001659
50	-0.00108	-0.00057	0.001647			0.005168	0.006426	0.004604			-0.00427	0.001624	0.001457
52	0.000118	0.00089	-0.00161			0.004432	0.002089	0.002211			0.000446	-0.00016	0.001533
54	0.001341	-0.00132	-5.3e-05			0.00319	0.005928	0.003788			1.09e-05	0.000702	0.001947
56	-0.00159	0.002068	-0.00037			0.007419	0.007515	0.00317			-0.00017	0.003411	0.003449
58	0.000631	-0.00515	9.82e-06			0.005956	0.006969	0.002655			9.89e-06	0.000469	0.001189
Fig. 3C	FZD4-Nluc					FZD5-Nluc					FZD7-Nluc
-6	0.00138	-0.00149	0.000617			-0.00114	0.000836	0.001093	0.001404		-0.00112	-0.00016	-0.00177
-4	-0.00224	-0.00044	-0.00174			0.001569	-0.00053	-0.00304	-0.00434		-0.00151	-0.00213	0.001287
-2	0.000862	0.001924	0.001125			-0.00043	-0.0003	0.001944	0.002936		0.002626	0.002281	0.000483
2	0.000265	-0.00595	0.000217			-0.00141	0.001397	-0.00639	0.001821		0.003117	0.00123	0.002838
4	0.006777	0.002125	0.003546			0.002058	0.002338	-0.00522	0.00503		0.004417	0.004025	0.006799
6	0.007411	0.002795	0.001342			0.006658	0.000797	-0.002	0.007061		0.008335	0.007017	0.007026
8	0.005791	0.002104	0.001228			0.008689	0.005342	0.001166	0.005633		0.005067	0.005399	0.005186
10	0.003308	-0.0001	0.001151			0.006081	0.00219	0.002283	0.003877		0.004846	0.007022	0.004757
12	0.000957	0.00034	0.002413			0.004001	0.005174	0.003115	0.003925		0.003917	0.006458	0.005471
14	-9.5e-05	0.000639	0.00228			0.004666	0.002782	0.005498	0.003835		0.005366	0.005501	0.004414
16	0.003445	0.001961	0.00013			0.004979	0.005216	0.003077	0.004024		0.002665	0.006538	0.00501
18	-0.00042	0.002703	-0.00061			0.005064	0.001405	0.003022	0.001165		0.004005	0.005855	0.004771
20	0.001402	0.003237	-0.00049			0.004298	0.004875	0.002918	0.005436		0.006009	0.005914	0.003798
22	0.004985	-0.00082	0.003232			0.003678	0.002238	0.002859	0.003823		0.004015	0.0051	0.003663
24	-0.00055	0.000896	0.000544			0.005234	0.005301	0.002517	0.002754		0.005806	0.005855	0.005232
26	0.005502	0.004021	0.001375			0.005552	0.003084	0.002094	0.001014		0.002957	0.004462	0.005178
28	0.001235	-0.00161	0.001634			0.005742	0.001626	-0.00039	0.001936		0.003199	0.005833	0.002749
30	8.89e-07	0.002269	0.00102			0.006884	0.00708	0.002314	0.002468		0.007702	0.005359	0.005555
32	0.004059	0.00219	-0.0011			0.004565	0.005655	0.004336	0.001832		0.004823	0.006854	0.005082
34	0.004265	-0.00429	-0.0005			0.002961	-0.00194	0.002622	0.003985		0.00634	0.00735	0.005388
36	0.004923	-0.00216	-0.00079			0.00611	0.003698	0.001582	0.001922		0.004713	0.006841	0.005113
38	0.004702	0.002447	7.85e-05			0.009847	0.00037	0.002582	0.00123		0.009045	0.010315	0.003858
40	0.002805	-0.00061	0.00181			0.00784	0.002762	0.002182	0.001844		0.006568	0.005466	0.004322
42	0.0041	0.000937	-0.00019			0.003394	0.004109	0.001267	0.002516		0.00447	0.008197	0.002857
44	0.004923	-0.00373	0.000487			0.005408	0.002516	0.00468	0.002894		0.006522	0.005175	0.003731
46	0.005752	-0.00804	0.00135			0.010602	0.002523	0.003861	0.001884		0.006019	0.011871	0.006157
48	0.001676	-0.00264	0.002345			0.006765	0.008294	0.001617	0.001745		0.0022	0.006501	0.004094
50	-0.00247	-0.00275	0.000533			0.004433	0.001978	0.0045	0.002803		0.006814	0.005749	0.005513
52	0.006457	-0.00272	8.02e-07			0.006288	-0.00042	0.002123	0.002909		0.008696	0.006177	0.005131
54	0.000398	0.000531	0.000718			0.00733	0.001261	0.005671	0.000881		0.0045	0.01035	0.005057
56	0.003069	-0.00337	0.004728			0.005518	0.006029	0.002399	0.004422		0.008093	0.008165	0.00437
58	0.003473	0.002062	0.001318			0.004818	-0.00122	0.002032	0.000646		0.009135	0.004827	0.003868
Fig. 3D	FZD4-Nluc					FZD5-Nluc					FZD7-Nluc
-6	-0.00447	0.003068	-2.6e-05			-0.0027	-0.00067	-0.00288	0.000806		-0.00129	0.001633	-0.00028
-4	-0.00086	-0.00239	-0.001			-5.9e-05	0.001598	0.001166	-0.00087		0.001134	-0.00261	-0.00109
-2	0.005325	-0.00068	0.001029			0.002757	-0.00093	0.001711	6.76e-05		0.000156	0.000976	0.001372
2	0.001569	0.000507	0.001978			0.007805	0.005067	0.003248	0.005276		0.000962	-0.00065	5.61e-05
4	0.007981	0.001058	0.002466			0.013163	0.008508	0.008248	0.005189		0.003184	-0.00204	0.002313
6	0.010207	0.00224	0.002758			0.015053	0.008696	0.005407	0.005878		0.001797	-0.00141	0.004864
8	0.008203	0.007778	0.003456			0.011736	0.012332	0.007501	0.007767		0.002434	0.000352	0.003224
10	0.011658	0.005681	0.004214			0.012176	0.010689	0.007296	0.007081		0.00113	0.001815	0.004043
12	0.009096	0.006796	0.003247			0.013118	0.012048	0.007584	0.006382		0.003662	0.00108	0.003216
14	0.0064	0.007024	0.003928			0.014215	0.011335	0.010549	0.008246		0.00293	0.002216	0.003709
16	0.007801	0.006083	0.004093			0.012757	0.015481	0.006459	0.009181		0.001346	0.002424	0.00522
18	0.008399	0.006402	0.003443			0.014071	0.014871	0.006767	0.007519		0.002471	0.001629	0.005567
20	0.008765	0.007589	0.003493			0.013366	0.011461	0.00839	0.008261		0.003309	0.001584	0.004868
22	0.006396	0.007539	0.003189			0.013784	0.013077	0.00879	0.007398		0.003006	0.000937	0.00568
24	0.009307	0.005458	0.001816			0.014646	0.014461	0.005955	0.00947		0.002451	0.002854	0.005185
26	0.010072	0.006736	0.002933			0.016319	0.012269	0.008114	0.008045		0.00484	0.004659	0.004902
28	0.013294	0.005118	0.004357			0.015881	0.010715	0.005779	0.008678		0.003324	0.002171	0.00424
30	0.009208	0.009068	0.004392			0.017221	0.011882	0.007399	0.007649		0.00411	0.003428	0.004228
32	0.009923	0.008307	0.001481			0.017076	0.013074	0.008949	0.010011		0.002979	0.00225	0.004569
34	0.009641	0.006504	0.003212			0.014522	0.013271	0.009772	0.008309		0.00374	0.003287	0.004594
36	0.011028	0.009391	0.004261			0.014731	0.011073	0.00926	0.009064		0.003342	0.003751	0.00498
38	0.010773	0.006469	0.000404			0.011763	0.01463	0.006615	0.009231		0.005044	0.005891	0.004899
40	0.009781	0.006506	0.004721			0.015298	0.013297	0.010309	0.007821		0.002988	0.002047	0.006436
42	0.011602	0.004851	0.003184			0.014057	0.012215	0.007797	0.009784		-0.00049	0.00503	0.006794
44	0.009133	0.008176	0.003235			0.012836	0.013214	0.011956	0.009697		0.004885	0.001702	0.00392
46	0.011117	0.012325	0.002755			0.017955	0.011012	0.007698	0.008598		0.006327	0.002812	0.005216
48	0.009301	0.007079	0.007004			0.013649	0.011869	0.009914	0.008968		0.00385	0.004659	0.00511
50	0.010478	0.008687	0.00321			0.01725	0.015643	0.012942	0.009902		0.004595	0.005045	0.006095
52	0.008133	0.00628	0.00404			0.013596	0.012808	0.010709	0.009927		0.001451	0.00381	0.004499
54	0.008703	0.001363	0.003362			0.016138	0.008086	0.009346	0.009742		0.005628	0.00787	0.003791
56	0.008259	0.003493	0.003898			0.018233	0.010455	0.011726	0.010823		0.002252	0.003851	0.005417
58	0.014521	0.008651	0.003406			0.011886	0.013119	0.007296	0.00961		0.006377	0.004419	0.004812
Fig. 3F
vehicle	1	1	1								Fig. 3G
WNT-3A	2.59242	3.77013	3.48286	VC vs. WNT-3A		<0,0001					vehicle	1	1	1
WNT-5A	0.980381	0.25591	1.25658	VC vs. WNT-5A		0.9805					WNT-3A	7.59992	6.06949	5.63484	VC vs. WNT-3A		0.0006
WNT-10B	1.57766	0.56792	0.970327	VC vs. WNT-10B		>0,9999					WNT-5A	12.9029	11.6164	8.73789	VC vs. WNT-5A		<0,0001
WNT-16B	0.767574	0.774923	0.904959	VC vs. WNT-16B		0.9722					WNT-10B	1.21137	0.746521	1.33305	VC vs. WNT-10B		>0,9999
WNT surr.	2.73623	2.21554	2.88645	VC vs. surrogate 1 nM		0.0019					WNT-16B	7.2254	5.58565	5.25225	VC vs. WNT-16B		0.0011
											WNT surr.	4.47288	3.32447	1.68898	VC vs. surrogate 1 nM		0.1675
Fig. 3H	WNT-3A					WNT-5A					WNT-10B					WNT-16B					WNT surr.
HEK	8.9706	27.3841	14.8499			0.756725	1.12654	0.61375			1.17849	0.981192	0.841282			0.809654	1.71596	1.22541			16.7695	12.4785	16.094
FZD1-10KO + FZD4	9.08356	13.0286	6.4723			1.02369	1.44255	1.68732			0.910408	0.993694	0.899597			0.828728	1.03217	1.21882			1.01343	1.19258	0.769618
FZD1-10KO + FZD5	8.18367	11.5924	8.62115			0.958266	1.00226	0.939934			1.20689	1.00994	1.10234			1.33399	0.969347	1.04474	1.45159		28.5375	10.6674	18.5596
FZD1-10KO + FZD7	16.1055	21.1717	5.49318	6.33859		1.03497	0.804314	0.857376	1.00879		1.07593	1.58139	1.0313	1.34026		0.910361	0.941514	0.526284	1.13775		11.2185	8.70997	3.32747	10.1807
padj(Dunnett's)	HEK	FZD4	FZD5	FZD7
vehicle vs. WNT-3A	<0,0001	<0,0001	<0,0001	<0,0001
vehicle vs. WNT-5A	0.8681	0.3346	>0,9999	0.9972
vehicle vs. WNT-10B	>0,9999	0.9932	0.9973	0.9737
vehicle vs. WNT-16B	0.9325	>0,9999	0.4246	0.9031
vehicle vs. WNT surrogate	<0,0001	>0,9999	<0,0001	0.0006
Fig. 3I
vehicle	1	1	1
RSPO1	0.921064	0.725737	1.51442	vehicle vs. +RSPO1			>0,9999
WNT-3A	9.65367	8.43189	36.4479	vehicle vs. +WNT-3A			0.0004
WNT-3A + RSPO1	191.533	112.614	243.667	vehicle vs. +RSPO1/WNT-3A			<0,0001
vehicle	1	1	1
RSPO1	1.12071	1.11238	2.66651	vehicle vs. +RSPO1			0.5099
WNT-16B	0.511402	1.66602	1.07102	vehicle vs. +WNT-16B			0.9994
WNT-16B + RSPO1	1.35579	1.92102	1.86911	vehicle vs. +RSPO1/WNT-16B			0.3152

## Sheet: Fig. 4
Fig. 4C
FZD5	confinement analysis					LRP6						Statistics FZD5	Kruskal-Wallis Test
Basal	WNT-3A early	WNT-3A late	WNT-16B early	WNT-16B late		Basal	WNT-3A early	WNT-3A late	WNT-16B early	WNT-16B late		Dunn's multiple comparisons test	Mean rank diff,	Significant?	Summary	Adjusted P Value
0.172133	0.389301	0.38238	0.248739	0.260581		0.313605	0.292379	0.485862	0.312358	0.273652		Basal vs. WNT-3A early	-35.14	Yes	**	0.0032
0.159962	0.403304	0.575594	0.395889	0.311672		0.224721	0.652603	0.625837	0.44459	0.328425		Basal vs. WNT-3A late	-66.04	Yes	****	<0,0001
0.16733	0.324424	0.507817	0.410914	0.391475		0.282071	0.445176	0.525204	0.448128	0.410272		Basal vs. WNT-16B early	-43.4	Yes	***	0.0005
0.132344	0.208741	0.446735	0.408227	0.308291		0.168812	0.410494	0.475187	0.420528	0.426209		Basal vs. WNT-16B late	-48.7	Yes	****	<0,0001
0.257882	0.344878	0.563728	0.285576	0.377332		0.394507	0.547026	0.488241	0.393015	0.348975		WNT-3A early vs. WNT-3A late	-30.9	Yes	**	0.0083
0.264298	0.271898	0.384978	0.184778	0.536267		0.218954	0.472241	0.53236	0.307288	0.667685		WNT-3A early vs. WNT-16B early	-8.256	No	ns	>0,9999
0.314033	0.423775	0.355435	0.283701	0.370085		0.300881	0.484314	0.520542	0.32587	0.284852		WNT-3A early vs. WNT-16B late	-13.56	No	ns	>0,9999
0.24969	0.344253	0.48852	0.321057	0.294126		0.351256	0.509111	0.490542	0.386774	0.301279		WNT-3A late vs. WNT-16B early	22.64	No	ns	0.2654
0.221197	0.309824	0.307706	0.240375	0.29756		0.306302	0.616418	0.30861	0.477012	0.410515		WNT-3A late vs. WNT-16B late	17.34	No	ns	0.5618
0.167566	0.289761	0.369036	0.420292	0.384579		0.293213	0.627257	0.520367	0.409315	0.488304		WNT-16B early vs. WNT-16B late	-5.305	No	ns	>0,9999
0.194766	0.257936	0.327935	0.347543	0.310773		0.287312	0.558077	0.611274	0.498307	0.333135
0.196275	0.266835	0.539986	0.406937	0.32721		0.371906	0.507187	0.596047	0.486008	0.373045
0.209774	0.231339	0.533002	0.440388	0.359932		0.453573	0.450842	0.696075	0.537469	0.359735		Statistics LRP6	Kruskal-Wallis Test
0.135366	0.314681	0.384318	0.247811	0.291214		0.296104	0.310984	0.405032	0.422977	0.32393		Dunn's multiple comparisons test	Mean rank diff,	Significant?	Summary	Adjusted P Value
0.275092	0.296107	0.560538	0.35094	0.398985		0.328829	0.488409	0.587299	0.592005	0.329288		Basal vs. WNT-3A early	-50.4	Yes	****	<0,0001	A-B
0.275484	0.249618	0.58225	0.349041	0.381347		0.304425	0.560976	0.569841	0.509735	0.458246		Basal vs. WNT-3A late	-59.42	Yes	****	<0,0001	A-C
0.257087	0.317175	0.235217	0.453224	0.45284		0.327678	0.440845	0.276027	0.637841	0.465535		Basal vs. WNT-16B early	-39.44	Yes	**	0.0023	A-D
0.207545	0.427878	0.381192		0.339064		0.255992	0.602208	0.686842		0.367556		Basal vs. WNT-16B late	-27.67	Yes	*	0.0402	A-E
	0.315458	0.364612		0.259564			0.581909	0.418046		0.335941		WNT-3A early vs. WNT-3A late	-9.024	No	ns	>0,9999	B-C
	0.487496	0.407218		0.382282			0.519125	0.492307		0.350552		WNT-3A early vs. WNT-16B early	10.96	No	ns	>0,9999	B-D
	0.310881	0.372933		0.350644			0.37403	0.530161		0.44101		WNT-3A early vs. WNT-16B late	22.73	No	ns	0.0958	B-E
	0.300665	0.366153		0.432564			0.404124	0.64507		0.565423		WNT-3A late vs. WNT-16B early	19.98	No	ns	0.5029	C-D
	0.371954			0.359097			0.382335			0.434673		WNT-3A late vs. WNT-16B late	31.75	Yes	**	0.0047	C-E
	0.318401			0.400801			0.457905			0.460014		WNT-16B early vs. WNT-16B late	11.77	No	ns	>0,9999	D-E
	0.339462			0.372104			0.489618			0.524293
				0.41083						0.41151
				0.342658						0.495819
Fig. 4D
kon					Kruskal-Wallis test kon
WNT-3A early	WNT-3A late	WNT-16B early	WNT-16B late		Dunn's multiple comparisons test	Mean rank diff,	Significant?	Summary	Adjusted P Value				koff	mean	upper limit	lower limit
0.120955	0.438272	0.0851449	0.0823415		WNT-3A early vs. WNT-3A late	-23.98	Yes	*	0.0114	B-C			WNT3a early	0.647332	0.921939	0.372725
0.0914961	0.542561	0.055934	0.0809629		WNT-3A early vs. WNT-16B early	36.87	Yes	****	<0,0001	B-D			WNT3a late	0.299634	0.362275	0.236994
0.110285	0.841449	0.0609369	0.067673		WNT-3A early vs. WNT-16B late	31.78	Yes	****	<0,0001	B-E			WNT16b early	1.32207	1.83784	0.8063
0.101055	0.950563	0.0565337	0.0680664		WNT-3A late vs. WNT-16B early	60.85	Yes	****	<0,0001	C-D			WNT16b late	0.6363	0.750433	0.522167
0.114382	0.790709	0.0795533	0.0846536		WNT-3A late vs. WNT-16B late	55.76	Yes	****	<0,0001	C-E
0.128665	1.08005	0.0652757	0.0518117		WNT-16B early vs. WNT-16B late	-5.094	No	ns	>0,9999	D-E
0.0995528	0.789365	0.0617345	0.0634156
0.0936678	0.520335	0.0657741	0.0696982
0.095732	0.787271	0.0638709	0.0746881
0.123145	0.841106	0.0614317	0.0679113
0.0956895	0.794528	0.0611611	0.0692262
0.114535	0.524187	0.0572558	0.0718565
0.100229	0.525788	0.0668914	0.0629701
0.094186	0.723213	0.0674503	0.0669965
0.0833086	0.587687	0.0512583	0.0735149
0.0911307	0.594847	0.0543404	0.0728748
0.0881077	0.952299	0.0577121	0.0566344
0.0844769	1.03976		0.0690096
0.10577	0.631596		0.0553676
0.0845791	0.520995		0.066167
0.0839267	0.743261		0.0594154
0.0964503	0.549709		0.048205
0.0930458			0.0632718
0.0802552			0.0513816
0.087655			0.0613795
			0.0608692
			0.0458072
Fig. 4E
	Co-diffusion
Basal	0.555324	0.903694	0.831658	0.87485	0.691358	0.575321	0.739054	0.659649	0.729055	0.831683	0.827273	0.621474	0.659091	0.878788	0.313346	0.232739	0.716901	0.949686
WNT-3A early	0.509058	0.193011	0.352423	0.518919	0.391499	0.65937	0.248916	0.349903	0.17931	0.322097	0.256259	0.233962	0.58179	0.310999	0.263447	0.241477	0.543262	0.269231	0.288973	0.330063	0.741453	0.872131	0.582533	0.360791	0.334706
WNT-3A late	0.280967	0.21532	0.154757	0.310149	0.193872	0.301003	0.313993	0.285714	0.585774	0.150528	0.324841	0.0751019	0.10423	0.166224	0.150462	0.208457	0.324675	0.115595	0.184667	0.641143	0.417277	0.133333
WNT-16B early	0.854881	0.552734	0.597294	0.502717	0.757674	0.9375	0.617681	0.437788	0.686924	0.405797	0.511052	0.248765	0.412869	0.691958	0.4375	0.271967	0.115897
WNT-16B late	0.610895	0.474611	0.465953	0.469758	0.394461	0.125461	0.541719	0.831296	0.559618	0.534319	0.707708	0.55	0.599278	0.75	0.430085	0.338782	0.362069	0.774143	0.734615	0.459799	0.512267	0.296887	0.712329	0.366521	0.361159	0.301035	0.533974
	Co-confinement
Basal	0.444676	0.0963061	0.168342	0.12515	0.308642	0.424679	0.260946	0.340351	0.270945	0.168317	0.172727	0.378526	0.340909	0.121212	0.686654	0.767261	0.283099	0.0503145
WNT-3A early	0.490942	0.806989	0.647577	0.481081	0.608501	0.34063	0.751084	0.650097	0.82069	0.677903	0.743741	0.766038	0.41821	0.689001	0.736553	0.758523	0.456738	0.730769	0.711027	0.669937	0.258547	0.127869	0.417467	0.639209	0.665294
WNT-3A late	0.719033	0.78468	0.845243	0.689851	0.806128	0.698997	0.686007	0.714286	0.414226	0.849472	0.675159	0.924898	0.89577	0.833776	0.849538	0.791543	0.675325	0.884405	0.815333	0.358857	0.582723	0.866667
WNT-16B early	0.145119	0.447266	0.402706	0.497283	0.242326	0.0625	0.382319	0.562212	0.313076	0.594203	0.488948	0.751235	0.587131	0.308042	0.5625	0.728033	0.884103
WNT-16B late	0.389105	0.525389	0.534047	0.530242	0.605539	0.874539	0.458281	0.168704	0.440382	0.465681	0.292292	0.45	0.400722	0.25	0.569915	0.661218	0.637931	0.225857	0.265385	0.540201	0.487733	0.703113	0.287671	0.633479	0.638841	0.698965	0.466026
Kruskal-Wallis test
Dunn's multiple comparisons test	Mean rank diff,	Significant?	Summary	Adjusted P Value
Basal co-diffusion vs. WNT-3A early co-diffusion	40.23	Yes	***	0.0004	A-C
Basal co-diffusion vs. WNT-3A late co-diffusion	60.93	Yes	****	<0,0001	A-E
Basal co-diffusion vs. WNT-16B early co-diffusion	21.27	No	ns	0.4662	A-G
Basal co-diffusion vs. WNT-16B late co-diffusion	22.39	No	ns	0.1993	A-I
WNT-3A early co-diffusion vs. WNT-3A late co-diffusion	20.71	No	ns	0.2504	C-E
WNT-3A early co-diffusion vs. WNT-16B early co-diffusion	-18.96	No	ns	0.5642	C-G
WNT-3A early co-diffusion vs. WNT-16B late co-diffusion	-17.84	No	ns	0.4201	C-I
WNT-3A late co-diffusion vs. WNT-16B early co-diffusion	-39.66	Yes	**	0.001	E-G
WNT-3A late co-diffusion vs. WNT-16B late co-diffusion	-38.55	Yes	***	0.0002	E-I
WNT-16B early co-diffusion vs. WNT-16B late co-diffusion	1.118	No	ns	>0,9999	G-I
Fig. 4G	fraction of clusters
Amount of photobleaching steps	WNT-3A late	WNT-16B late			Amount of photobleaching steps	WNT-3A late	WNT-16B late
1	0.209442	0.581292			1	0.20144	0.770382
2	0.092235	0.125278			2	0.114752	0.0928793
3	0.122494	0.126392			3	0.107993	0.0804954
4	0.119942	0.041203			4	0.125184	0.0495356
5	0.167153	0.017261			5	0.10241	0.00567595
6	0.057054	0.000557			6	0.12107	0
7	0.081845	0.077951			7	0.0697914	0
8	0.063799	0.030067			8	0.0577432	0.00103199
9	0.002005	0			9	0.00969733	0
10	0.016223	0			10	0.010285	0
11	0.01039	0			11	0.00852189	0
12	0.011119	0			12	0.0271819	0
13	0.030806	0			13	0.0189539	0
14	0.004557	0			14	0.00852189	0
15	0.010937	0			15	0.0164561	0
FZD5					LRP6

## Sheet: Fig. 5
Fig. 5A	FZD5 confinement			LRP6-5A confinement					Fig. 5C	kon		koff	mean	upper limit	lower limit
basal	WNT-3A early	WNT-3A late		basal	WNT-3A early	WNT-3A late			WNT-3A early	WNT-3A late		WNT-3A early	0.62	0.7551	0.485
0.310065	0.22458	0.382451		0.394516	0.388914	0.659677			0.108868	0.145689		WNT-3A late	0.5012	0.5815	0.4208
0.173891	0.302569	0.3883		0.188637	0.544473	0.50079			0.0873622	0.208159
0.310955	0.459225	0.418255		0.318386	0.669377	0.677997			0.107963	0.231039
0.170039	0.448488	0.552035		0.268609	0.577389	0.622804			0.124599	0.217047
0.222918	0.547841	0.404714		0.325975	0.53412	0.685051			0.112274	0.230935
0.161733	0.316299	0.286418		0.309357	0.488096	0.388188			0.10956	0.219811
0.248767	0.297731	0.365507		0.279333	0.441508	0.562472			0.124152	0.295362
0.215742	0.456697	0.184403		0.346711	0.503765	0.192904			0.114947	0.285126
0.193207	0.355696	0.421501		0.338479	0.407257	0.533382			0.138327	0.334969
0.300824	0.325587	0.377377		0.364663	0.716014	0.560129			0.0888595	0.383932
0.0992082	0.318141	0.533236		0.278999	0.294626	0.621291			0.167575	0.242726
0.27381	0.432358	0.47548		0.34937	0.435746	0.558563			0.13604	0.326284
0.136843	0.378391	0.529602		0.30866	0.627958	0.556337			0.134092	0.325743
0.28599	0.282086	0.370227		0.369697	0.329111	0.473005			0.149785	0.206647
0.173347	0.432758	0.457061		0.303795	0.545092	0.429675			0.127175	0.236968
0.173283	0.235374	0.428915		0.305031	0.334439	0.55855			0.127679	0.3074
0.394192	0.212291	0.409128		0.408073	0.50935	0.552849			0.183813	0.280496
0.211421	0.531238	0.452667		0.401299	0.579212	0.501916			0.106715	0.215177
0.16081	0.255242	0.4399		0.311981	0.389131	0.529556			0.186021	0.251585
0.111269	0.296681	0.325218		0.309194	0.48105	0.560145			0.126755	0.266233
0.312888	0.289834	0.305755		0.399145	0.345503	0.325666			0.116292	0.248204
	0.427389	0.364277			0.534105	0.524695			0.149545	0.243099
	0.36745	0.405845			0.497168	0.61806			0.138784	0.204089
	0.385979	0.347089			0.393335	0.522649			0.13338	0.235454
	0.301741	0.421279			0.512861	0.560747			0.254168	0.191394
	0.387924	0.373104			0.528144	0.585807				0.221013
		0.528332				0.665551				0.219458
		0.532664				0.63248				0.236604
		0.335201				0.503398				0.197444
		0.381762				0.59952				0.183721
		0.335663				0.623053				0.300092
		0.445766				0.548535				0.209593
Kruskal-Wallis test FZD5									Mann-Whitney test (kon)
Dunn's multiple comparisons test	Mean rank diff,	Significant?	Summary	Adjusted P Value					Mann Whitney test
Basal vs. WNT-3A early	-26.71	Yes	***	0.0002	A-B				P value	<0,0001
Basal vs. WNT-3A late	-37.78	Yes	****	<0,0001	A-C				Exact or approximate P value?	Exact
WNT-3A early vs. WNT-3A late	-11.07	No	ns	0.203	B-C				P value summary	****
									Significantly different (P < 0.05)?	Yes
Kruskal-Wallis test LRP6-5A									One- or two-tailed P value?	Two-tailed
Dunn's multiple comparisons test	Mean rank diff,	Significant?	Summary	Adjusted P Value					Sum of ranks in column G,H	354 , 1299
Basal vs. WNT-3A early	-26.87	Yes	***	0.0002	A-B				Mann-Whitney U	29
Basal vs. WNT-3A late	-39.18	Yes	****	<0,0001	A-C
WNT-3A early vs. WNT-3A late	-12.31	No	ns	0.1263	B-C
Fig. 5D
Basal co-diffusion	Basal co-confinement	WNT-3A early co-diffusion	WNT-3A early co-confinement	WNT-3A late co-diffusion	WNT-3A late co-confinement		Kruskal-Wallis test (5D)
0.649485	0.350515	0.601042	0.398958	0.126984	0.873016		Dunn's multiple comparisons test	Mean rank diff,	Significant?	Summary	Adjusted P Value
0.667857	0.332143	0.257928	0.742072	0.164506	0.835494		Basal co-diffusion vs. WNT-3A early co-diffusion	30.87	Yes	****	<0,0001
0.532995	0.467005	0.204531	0.795469	0.155556	0.844444		Basal co-diffusion vs. WNT-3A late co-diffusion	42.4	Yes	****	<0,0001
0.693467	0.306533	0.241216	0.758784	0.120915	0.879085		WNT-3A early co-diffusion vs. WNT-3A late co-diffusion	11.52	No	ns	0.1716
0.901493	0.0985075	0.199134	0.800866	0.114372	0.885628
0.813239	0.186761	0.576128	0.423872	0.331325	0.668675
0.863402	0.136598	0.566667	0.433333	0.441176	0.558824
0.658462	0.341538	0.370183	0.629817	0.589921	0.410079
0.772776	0.227224	0.395349	0.604651	0.253353	0.746647
0.559621	0.440379	0.092219	0.907781	0.310219	0.689781
0.892857	0.107143	0.255934	0.744066	0.150733	0.849267
0.728972	0.271028	0.340517	0.659483	0.267883	0.732117
0.671772	0.328228	0.144578	0.855422	0.18046	0.81954
0.772436	0.227564	0.141047	0.858953	0.276433	0.723567
0.823529	0.176471	0.311914	0.688086	0.331988	0.668012
0.488038	0.511962	0.448087	0.551913	0.174283	0.825717
0.583871	0.416129	0.287212	0.712788	0.193489	0.806511
0.538732	0.461268	0.117062	0.882938	0.169655	0.830345
0.760135	0.239865	0.668224	0.331776	0.137275	0.862725
0.923913	0.076087	0.421751	0.578249	0.233855	0.766145
0.579787	0.420213	0.642072	0.357928	0.182494	0.817506
		0.114341	0.885659	0.181269	0.818731
		0.279224	0.720776	0.150052	0.849948
		0.365039	0.634961	0.0961282	0.903872
		0.12987	0.87013	0.262821	0.737179
		0.162722	0.837278	0.178094	0.821906
				0.0697474	0.930253
				0.137378	0.862622
				0.296272	0.703728
				0.187345	0.812655
				0.128505	0.871495
				0.163171	0.836829
Fig. 5E
	fraction of clusters
Amount of photobleaching steps	WNT-3A late -FZD5	WNT-3A late - LRP6-5A
1	0.256817	0.33087
2	0.159458	0.0733015
3	0.150607	0.118951
4	0.105782	0.149344
5	0.128194	0.0710369
6	0.0518201	0.061025
7	0.081656	0.10298
8	0.0656674	0.0784267
9	0	0.00381406
10	0	0.00333731
11	0	0
12	0	0
13	0	0.0034565
14	0	0
15	0	0.0034565

## Sheet: Supp. Fig. 1
Fig. S1A	n1	n2	n3	padj					Fig. S1D	n1	n2	n3	n4	padj
pcDNA	0.144733	0.1428	0.129467						mock	1.11616	1.01697	0.821669	1.09137
FZD5	1.75093	1.29917	1.6109	<0,0001					FZD4-Nluc	3.66855	3.04006	3.83916	5.19171	<0,0001
FZD5 R6.32A	1.83067	1.3068	1.58463	<0,0001					FZD5-Nluc	13.2234	16.3629	6.40083	18.5884	<0,0001
ΔCRD-FZD5	1.1728	0.743267	0.994467	0.0005					FZD7-Nluc	7.42078	10.384	6.10994	14.7807	<0,0001
FZD4	0.9248	0.5634	0.902733	0.0038					FZD5-Venus	19.0067	16.3105	9.33287	18.4	<0,0001
FZD7	0.886433	0.5578	0.560667	0.0188					SNAP-FZD5	8.01029	12.7574	9.48202	12.3432	<0,0001
FZD5(Venus)	0.485267	0.4115	0.355333	0.3281
									Fig. S1E	n1	n2	n3	n4	padj
Fig. S1B	n1	n2	n3	n4	padj				mock	0.934583	0.948281	1.03437	1.03436
pcDNA	0.142833	0.176167	0.2056						LRP5-Venus	10.4648	10.0334	3.56902	4.91671	<0,0001
									LRP6-Venus	10.9831	6.34051	3.45888	8.85213	<0,0001
LRP5	0.189033	0.191	0.219667		0.9986				LRP5-Nluc	10.0216	8.11255	7.41472	7.54338	<0,0001
LRP5 + mesD	0.1765	0.177267	0.276967		0.9804				LRP6-Nluc	3.19649	3.74164	4.27434	10.2874	0.0001
LRP6	0.232533	0.226433	0.233033		0.7852				HALO-LRP6	5.04174	10.5294	8.36111	6.41396	<0,0001
LRP6 + mesD	0.3935	0.463	0.492733		<0,0001
LRP5-6CT + mesD	0.1442	0.171967	0.209633		>0,9999
LRP6-5CT + mesD	0.2699	0.408333	0.450133		0.001
LRP6-5A + mesD	0.769433	0.537867	0.6345		<0,0001
LRP5	0.2311	0.167033	0.132767		>0,9999
LRP6	0.163567	0.19	0.1668		>0,9999
LRP5 + mesD	0.12645	0.163567	0.1679		0.9995
LRP6 + mesD	0.467467	0.478467	0.4449		<0,0001
Fig. S1C	n1	n2	n3	n4	padj
pcDNA	0.142433	0.145967	0.1428	0.129467
FZD5 (1%)	0.602833	0.697833	0.6803	0.5141	<0,0001
FZD5 (1%) + mesD + LRP6-Venus	0.243767	0.3603	0.2736	0.2012	0.0232

## Sheet: Supp. Fig. 2
Fig. S2A
Venus fl.	Xerror		beta2			FZD5
0	0		0	0	0
1008.44	337.11		0.004625	0.005939	0.020398
2292	971.335		0.014041	0.016576	0.027413
3264.89	759.913		0.029619	0.031937	0.057282
2863.89	1104.08		0.045791	0.041752	0.053151
6577.67	2213.13		0.049274	0.039333	0.072171
7703.78	1514.33		0.033177	0.041143	0.057532
6354.33	1027.41		0.307388	0.233133	0.203646
0	0					0	0	0
1886.56	164.694					0.033395	0.011463	0.023595
3484.33	565.771					0.039103	0.030466	0.036609
4276.22	630.296					0.055981	0.03779	0.04537
8841.56	222.419					0.084617	0.070317	0.065167
12393.7	1985.51					0.062034	0.067797	0.06445
15282.9	2610.08					0.059426	0.057554	0.064656
11647.9	1673.43					0.040776	0.035932	0.040838
0	0		0	0	0
1645.11	139.347		0.022402	0.014961	0.012641
4519.56	425.397		0.025621	0.035828	0.017995
5926.44	628.559		0.052714	0.055667	0.051434
10070.8	1985.64		0.063713	0.063429	0.05217
11635.1	1369.4		0.047311	0.046844	0.027305
9559	909.069		0.055762	0.052979	0.048446
8199.89	1356.3		0.024509	0.028914	0.015908
0	0					0	0	0
1411.11	171.919					0.004016	0.003714	0.015469
4475.44	363.813					0.032682	0.043999	0.042126
8422.56	1098.87					0.059746	0.057109	0.067515
8079.11	554.393					0.0558	0.054539	0.066649
7269.11	1287.98					0.039041	0.02572	0.035038
11174	1816.58					0.048977	0.046404	0.056068
10716.9	2122.47					0.014973	0.023265	0.047263
0	0		0	0	0
552	322.855		0.002681	0.012485	-0.00915
1967.56	383.743		0.023965	0.030082	0.012759
3203.89	752.156		0.027715	0.045439	0.019328
4241.44	563.548		0.039918	0.052563	0.044911
5731.78	1008.83		0.041277	0.039787	0.02112
4108.67	882.863		0.032444	0.039572	0.019326
2987	796.158		0.005879	0.028494	-0.00085
0	0					0	0	0
693.778	266.152					-0.01446	-0.00805	0.003408
1695.89	243.174					-0.00182	0.010993	0.006377
2747.11	398.015					-0.00189	0.013903	0.012761
4012.11	554.396					0.007027	0.032915	0.021015
3941.89	1146.69					-0.00455	0.015805	0.013276
4374.67	1803.54					-0.01248	0.007077	0.008441
2651.22	577.619					-0.03346	-0.01435	-0.01491
0	0		0	0	0
891.889	185.857		0.007253	0.018684	0.003764
1837.56	121.979		0.009103	0.018132	0.013233
3863	263.929		0.036017	0.036157	0.034836
2608.11	274.132		0.027546	0.040393	0.03032
4151.11	532.299		0.017907	0.027311	0.018838
3708.78	581.726		0.020405	0.017089	0.019571
3943.33	613.192		0.022805	0.020117	0.015419
0	0					0	0	0
976.778	111.4					0.010195	0.019965	0.013283
1664.67	494.385					0.013031	0.02658	0.019858
3333.22	741.553					0.035562	0.037633	0.037301
3564.67	611.046					0.03344	0.042902	0.033654
3638.22	522.984					0.022151	0.029826	0.017884
3389.67	307.381					0.014794	0.027189	0.013971
3448.67	718.255					0.022628	0.030394	0.018619
Fig. S2B	LRP6					LRP5
-6	7.24444e-05	1.23333e-05	0.00234122	-0.000726778		-0.000376667	-0.000723667	-0.00446067	0.000842556
-4	0.000517111	0.002537	-0.00142312	0.000927556		5.43333e-05	-0.00076	0.002997	-0.00124511
-2	-0.000589556	-0.00254933	-0.000918115	-0.000200778		0.000322333	0.00148367	0.00146367	0.000402556
2	0.0128391	0.011356	0.00644888	0.0113452		0.00646167	0.00294567	0.001368	0.000760222
4	0.0181098	0.0153703	0.00737722	0.0128402		0.007128	0.00373867	0.00202967	0.00440422
6	0.0188664	0.018746	0.0140475	0.0159342		0.00840367	0.00480667	0.000780333	0.00705089
8	0.0210138	0.024129	0.0144689	0.0200782		0.008735	0.00439033	0.00121333	0.00587422
10	0.0230778	0.021968	0.0218985	0.0261496		0.009214	0.00634633	0.00999867	0.00977489
12	0.0238394	0.024279	0.0226679	0.0276262		0.00826667	0.00564733	0.0101207	0.00888422
14	0.0248874	0.0248737	0.0224475	0.0323172		0.00896633	0.005808	0.00720467	0.00981922
16	0.0226624	0.029411	0.0247472	0.0325616		0.0117647	0.005535	0.0110347	0.0123269
18	0.0252524	0.0254393	0.0197626	0.0317766		0.00782533	0.00474633	0.008279	0.0122176
20	0.0240574	0.027045	0.0236002	0.0369039		0.009859	0.00553333	0.011234	0.00754189
22	0.0257561	0.028688	0.0189689	0.0352906		0.012305	0.00468833	0.008552	0.0126589
24	0.0264278	0.0317877	0.0217376	0.0316859		0.0110797	0.006228	0.0125087	0.0128102
26	0.0274391	0.0328783	0.0225639	0.0355959		0.010882	0.00623667	0.011477	0.0146879
28	0.0231238	0.0341067	0.0226675	0.0324736		0.0135073	0.006572	0.00999533	0.00794722
30	0.0277678	0.03411	0.0216289	0.0338826		0.00933167	0.00482433	0.011922	0.0132132
32	0.0290901	0.0349107	0.0201422	0.0315562		0.012076	0.00711767	0.013287	0.00724756
34	0.0310561	0.0371567	0.0200995	0.0325609		0.008121	0.00526233	0.00597733	0.0111192
36	0.0294608	0.0384943	0.0240856	0.0358302		0.0123573	0.007388	0.0128057	0.0121402
38	0.0295504	0.0378967	0.0239002	0.0353109		0.01223	0.00765967	0.0183247	0.0218992
40	0.0303074	0.036065	0.0221682	0.0344382		0.007699	0.00675967	0.0116523	0.00732122
42	0.0320311	0.040007	0.0264622	0.0353912		0.0106637	0.008333	0.0119467	0.0114249
44	0.0301864	0.040932	0.0215505	0.0348452		0.012987	0.009176	0.012397	0.0130089
46	0.0257751	0.0404563	0.0320939	0.0400382		0.009883	0.00761533	0.00666033	0.00819422
48	0.0341058	0.039286	0.0294202	0.0353319		0.0139127	0.00824	0.0149837	0.0119086
50	0.0305661	0.0424423	0.0280726	0.0369422		0.009073	0.00882167	0.0152477	0.00884622
52	0.0312868	0.0488547	0.0259132	0.0396992		0.0124457	0.010174	0.016961	0.0182886
54	0.0330844	0.0448697	0.0310846	0.0412229		0.0140477	0.00805133	0.0136117	0.0114559
56	0.0321768	0.047266	0.0275092	0.0344319		0.010102	0.00633767	0.014297	0.0171092
58	0.0343904	0.042416	0.0309632	0.0360122		0.0110277	0.006366	0.0129887	0.00495189
Fig. S2C	deltaCRD-FZD5				beta2AR
-6	0.000830333	0.00263311	0.00212922		-0.00159	0.002964	-0.00432
-4	0.00206533	-0.00107256	-0.00139711		-0.00047	-0.00157	0.003351
-2	-0.00289567	-0.00156056	-0.000732111		0.00206	-0.0014	0.000964
	-0.003506	-0.0145316	-0.0155161		-0.01735	-0.01042	-0.02875
2	-0.00684733	-0.00273189	0.00129522		-0.00154	-0.00274	-0.00024
4	-0.00827067	-0.000753556	0.000699889		0.003387	-0.00233	0.001372
6	-0.006618	0.00161378	0.000909222		0.003782	-0.00113	-0.00334
8	-0.007286	0.00220411	-0.000248111		0.00374	0.001535	0.002863
10	-0.00517767	0.000639111	0.00222022		0.002244	-0.00246	0.001204
12	-0.006393	-0.000306222	0.00230289		0.002862	0.00024	-0.00387
14	-0.001677	0.000434778	0.00155856		0.002208	-0.00012	-0.00052
16	-0.00210533	-0.000850222	0.000745889		0.000499	0.006401	-0.00079
18	-0.00540167	0.00172544	0.00178422		0.001194	0.002826	-0.00898
20	-0.002922	-0.00270789	0.000814889		0.003444	0.003647	-0.00614
22	-0.00597267	-0.00266222	-0.00169911		0.000799	0.001586	-0.00247
24	-0.00828167	-0.00113456	0.00154122		0.002035	0.001382	-0.00542
26	-0.00794033	-0.00134622	0.00254256		-0.00178	7.76e-05	-0.00444
28	-0.00635733	-0.00182622	-0.000941778		-0.0008	0.002291	-0.00509
30	-0.00642867	-0.00493022	6.25556e-05		0.002955	-0.00125	-0.00604
32	-0.00651	-0.00302622	-0.00161178		-0.00092	0.005429	-0.00181
34	-0.0109353	-0.00143122	-0.000252778		-0.00071	-0.00113	-0.00745
36	-0.00917167	-0.00183056	-0.00117411		0.000272	0.002993	-0.0021
38	-0.00679567	-0.00328789	0.000578556		0.003601	-0.00338	-0.00787
40	-0.00492267	-0.00430989	0.00129989		-0.00091	0.00226	-0.0016
42	-0.00955967	-0.00487156	-0.000244444		-0.00339	-0.00731	-0.00993
44	-0.00717567	-0.00264656	0.000584222		-0.00258	0.005142	-0.00536
46	-0.00673033	-0.00389956	0.00186122		-0.00508	0.004109	-0.00154
48	-0.00967533	-0.00356756	0.00138089		0.006192	-0.00721	0.002193
50	-0.00599567	-0.00525322	-0.000141111		-0.00099	-0.00483	-0.00938
52	-0.00598733	-0.00438256	-0.000800111		-0.00151	-0.00134	-0.00556
54	-0.0129513	-0.000455889	0.00167822		-0.00329	-0.00545	-0.0034
56	-0.00614633	-0.00292456	-0.000435444		-0.00029	-0.00247	0.00116
58	-0.00794767	-0.00298422	0.000278556		-0.00321	0.001998	-0.00279

## Sheet: Supp. Fig. 3
	BASAL									300 ng/mL WNT-3A					(this value is added to the basal value!)
HEK293 cells	n1	n2	n3	n4	n5	padj			n1	n2	n3	n4	n5	padj
pcDNA	1	1	1						4.66942	11.34	13.8833			0.0868
+ 1% LRP6	25.3394	11.4594	42.1675			0.2985			116.007	48.6963	53.548			0.0251
+ 30% LRP6	32.5075	35.4619	89.4385			0.0035			102.537	20.2736	42.0699			0.1338
+ 1% LRP6-5A	2.22492	0.712779	2.82479			>0,9999			4.38642	6.70755	2.31903			0.0159
+ 30% LRP6-5A	3.71157	1.70869	2.06721			>0,9999			0.77306	1.36823	2.08409
HEK293T delatLRP5/6 cells
pcDNA	1	1	1	1	1				0.016111	-0.00966	-0.2193	0.100088	0.262864
+ 1% LRP6	41.2331	94.3811	89.2677	103.372	194.793	0.0309			138.96	214.879	201.427	129.761	271.509	<0,0001
+ 30% LRP6	126.397	153.418	134.765	390.591	272.575	<0,0001			187.439	188.413	189.945	-22.9128	170.075	0.0497
+ 1% LRP6-5A	0.951262	1.42047	0.740113	1.21907	1.26971	>0,9999			0.41239	0.350394	0.607746	0.957571	0.444807	0.4186
+ 30% LRP6-5A	1.94867	2.49478	2.33291	3.05468	1.73011	>0,9999			-0.00963	0.268827	1.68423	2.89401	1.68794	0.3818

## Sheet: Supp. Fig. 4
Fig. S4A	HEK cells			DVL1-3KO cells						Fig. S4B	HEK			DVl1-3KO cells
pcDNA	0.145967	0.257633	0.144733	0.185267	0.298433	0.130067				pcDNA	0.118467	0.1255	0.121733	0.119633	0.1316	0.12
FZD5	0.697833	1.43843	0.762467	0.8169	1.3352	0.462367				LRP6	0.284167	0.322833	0.1897	0.403733	0.2951	0.323433
FZD5 + DVL2	0.939867	1.3719	0.695533	0.821333	1.30533	0.5389				LRP6+DVL2	0.363	0.352267	0.248	0.3729	0.3383	0.367033
FZD5 + DVL2 M2/M4	0.785967	1.28653	0.829467	0.540767	0.8686	0.279933				LRP6+DVL2-M2/M4	0.258867	0.2631	0.206	0.2961	0.2214	0.289467
Fig. S4C										Fig. S4D
HEK	0.02018	0.01751	0.009678	0.0122	//maximal values from Fig. 2C					DVL1-3KO + pcDNA	0.060201	0.068348	0.045391	//maximal values from Fig. 2D
HEK+DVL2	0.01403	0.01392	0.008731	0.01066	//after WNT-3A stimulation					DVL1-3KO + DVL1	0.025433	0.02266	0.015764	//after WNT-3A stimulation
HEK+DVL2 M2/M4	0.009662	0.006488	0.008657							DVL1-3KO + DVL2	0.022344	0.026632	0.014062
DVL1-3KO	0.04327	0.07283	0.05331	0.05895						DVL1-3KO + DVL3	0.030315	0.032555	0.025173
DVL1-3KO + DVL2	0.01946	0.02547	0.01253	0.0206
DVL1-3KO + DVL2 M2/M4	0.01235	0.01696	0.02292
Fig. S4E	HEK				HEK + DVL2				HEK + DVL2 M2/M4				DVL1-3KO				DVL1-3KO + DVL2				DVL1-3KO + DVL2 M2/M4
-6	0.000461	0.001141	0.001187		-0.00011	-0.00012	0.000246		-0.00246	-0.00128	0.001187		-0.00083	0.00261	0.002459		-0.0022	0.0001	0.001576		-0.00388	-0.0008	-0.00079
-4	-0.00043	0.00113	-0.00029		0.000339	-0.0012	0.001059		0.003667	-4.2e-05	-0.00191		4.14e-05	-0.00194	-0.00197		0.000846	-0.0003	-0.00157		0.00325	-0.00225	0.002203
-2	-3.3e-05	-0.00227	-0.0009		-0.00023	0.001317	-0.0013		-0.00121	0.001326	0.000719		0.000793	-0.00067	-0.00049		0.001359	0.000204	-8.7e-06		0.000625	0.00305	-0.00141
2	0.009392	0.009358	0.011404		0.010776	0.016737	0.009326		0.013321	0.014913	0.007967		0.004178	0.014242	0.019263		0.013018	0.007688	0.004131		0.015786	0.022469	0.0086
4	0.019267	0.015855	0.01791		0.024716	0.017579	0.017067		0.03296	0.02894	0.021476		0.0098	0.024644	0.024991		0.015706	0.014002	0.009027		0.02974	0.019163	0.017674
6	0.023289	0.020177	0.020267		0.029991	0.018707	0.022454		0.038469	0.03245	0.037637		0.010909	0.027155	0.026237		0.011674	0.014973	0.011298		0.02441	0.023688	0.016906
8	0.022649	0.014047	0.020358		0.027076	0.01995	0.023248		0.041743	0.030973	0.042889		0.019024	0.027255	0.029851		0.017142	0.017196	0.012467		0.032825	0.019997	0.016253
10	0.019573	0.019058	0.017923		0.024316	0.023758	0.020536		0.046181	0.034496	0.042643		0.012394	0.030911	0.030599		0.010079	0.01595	0.010643		0.027027	0.023569	0.015117
12	0.016063	0.015305	0.015863		0.023305	0.02033	0.019964		0.045951	0.036239	0.044565		0.011337	0.027966	0.026997		0.00871	0.016599	0.012453		0.027872	0.030087	0.018755
14	0.013143	0.012765	0.016098		0.017452	0.016586	0.017589		0.050384	0.029688	0.042826		0.010573	0.026044	0.028385		0.003349	0.012441	0.011281		0.030863	0.02663	0.019333
16	0.014723	0.015826	0.013257		0.017387	0.019882	0.016215		0.048757	0.02925	0.036787		0.013063	0.027716	0.03154		0.004049	0.009464	0.008261		0.029421	0.027865	0.016932
18	0.011682	0.01182	0.013349		0.017339	0.012622	0.017193		0.045072	0.032575	0.036613		0.013985	0.028741	0.032323		0.002487	0.007858	0.010186		0.025709	0.023033	0.017807
20	0.011494	0.014801	0.012782		0.018228	0.014326	0.016452		0.046729	0.026556	0.037284		0.014454	0.024194	0.025082		-0.00174	0.010781	0.00908		0.025641	0.02187	0.015604
22	0.012684	0.010229	0.01101		0.016807	0.014579	0.016205		0.042783	0.030803	0.039818		0.014695	0.019671	0.025057		0.005276	0.008379	0.010115		0.028206	0.01992	0.01844
24	0.013475	0.016296	0.012085		0.013451	0.017218	0.019855		0.044921	0.025506	0.039098		0.01433	0.022963	0.02652		-0.0002	0.003214	0.008057		0.029898	0.021736	0.018928
26	0.014686	0.007476	0.010853		0.014094	0.010338	0.016466		0.045521	0.03749	0.038398		0.016252	0.024555	0.02717		0.004564	0.009638	0.011445		0.025205	0.01833	0.018781
28	0.012542	0.009495	0.009685		0.015543	0.013618	0.011167		0.042489	0.026856	0.04462		0.013606	0.021715	0.016416		0.003541	0.004875	0.006639		0.027679	0.016536	0.011917
30	0.010846	0.007418	0.010808		0.012859	0.017565	0.012277		0.041799	0.024763	0.042993		0.014708	0.016282	0.017053		0.007898	0.008358	0.006028		0.025207	0.020557	0.019964
32	0.010388	0.008017	0.01009		0.015222	0.013013	0.012922		0.048811	0.028716	0.03715		0.012282	0.013273	0.018352		0.000772	0.008677	0.009235		0.024867	0.015513	0.017265
34	0.01158	0.006577	0.011161		0.015494	0.012751	0.010685		0.036586	0.03301	0.043255		0.01523	0.023872	0.023441		0.003312	0.006904	0.011182		0.022704	0.01348	0.014117
36	0.013067	0.000976	0.008875		0.013358	0.009583	0.011934		0.046396	0.028226	0.046737		0.02135	0.020296	0.024154		0.002672	0.009452	0.009467		0.015949	0.014229	0.015855
38	0.008706	0.012244	0.013405		0.014769	0.010539	0.01185		0.039529	0.033381	0.036111		0.011381	0.014929	0.023237		-0.00108	0.006239	0.007735		0.025429	0.02187	0.016236
40	0.009308	0.005204	0.007755		0.012591	0.012992	0.011611		0.046417	0.027615	0.033877		0.007991	0.024392	0.025939		9e-06	0.00567	0.005858		0.022948	0.014542	0.015452
42	0.007438	0.00897	0.006437		0.01557	0.010593	0.010351		0.042607	0.018872	0.041989		0.010672	0.014167	0.020704		0.005305	0.003351	0.006925		0.022573	0.01848	0.015988
44	0.006708	0.007842	0.007872		0.013357	0.010298	0.009635		0.04058	0.023208	0.033257		0.011079	0.02095	0.02144		0.004325	0.006634	0.007467		0.016919	0.017227	0.01854
46	0.007265	0.002243	0.004319		0.010985	0.008665	0.007788		0.039978	0.025871	0.038405		0.00896	0.009757	0.022994		0.003142	0.003634	0.004265		0.017764	0.011103	0.01152
48	0.009062	0.009454	0.009579		0.013855	0.005193	0.009389		0.039279	0.014731	0.034633		0.005093	0.015865	0.019184		0.001629	0.004146	0.00414		0.020581	0.026183	0.017214
50	0.00443	0.00701	0.007358		0.009139	0.005785	0.010773		0.037068	0.018924	0.035136		0.010912	0.01602	0.02326		0.002405	0.005354	0.006014		0.023324	0.011203	0.022241
52	0.005996	0.003055	0.006402		0.011564	0.003676	0.010844		0.042877	0.017361	0.034728		0.010913	0.005838	0.02788		0.002553	0.007121	0.005198		0.017831	0.010546	0.014085
54	0.007937	0.005551	0.005207		0.012301	0.006563	0.004707		0.037448	0.019093	0.032644		0.015358	0.011216	0.024836		-0.00173	0.002973	0.003439		0.027142	0.014906	0.018216
56	0.007088	0.004677	0.008187		0.012133	0.01344	0.007837		0.035576	0.02451	0.045389		0.003361	0.02044	0.02472		0.004843	-0.00051	0.00174		0.015624	0.021717	0.012827
58	0.008451	0.00192	0.003828		0.007796	0.00635	0.004856		0.036877	0.021553	0.038316		0.021247	0.021152	0.016473		0.001552	0.002377	0.003961		0.011411	0.004606	0.021215
Fig.S4F										Fig. S4G
HEK	0.023289	0.020177	0.020358	//maximal values from Fig. S4E						wt FZD5	0.060201	0.068348	0.045391	0.04327	0.07283	0.05331	0.05895
HEK+DVL2	0.029991	0.023758	0.023248	//after WNT-3A stimulation						FZD5 R.632A	0.050384	0.03749	0.046737
HEK+DVL2 M2/M4	0.017142	0.017196	0.012467
DVL1-3KO	0.050384	0.03749	0.046737
DVL1-3KO + DVL2	0.02135	0.030911	0.032323
DVL1-3KO + DVL2 M2/M4	0.032825	0.030087	0.022241
Fig.S4H
DVL1-3KO	0.047877	0.04914	0.032923	//maximal values from Fig. 2E
DVL1-3KO + DVL2	0.017994	0.019254	0.008711	//after WNT-3A stimulation
DVL1-3KO + DVL2 M2/M4	0.015677	0.018493	0.007494
DVL1-3KO + DVL2 L445E	0.056742	0.05639	0.034438
DVL1-3KO + DVL2 L445E M2/M4	0.039431	0.051783	0.039344

## Sheet: Supp. Fig. 5
Fig, S5A
	-RSPO WNT3A					+RSPO WNT3A
-6	-0.00133	0.002532	0.000385	0.001422		0.000458	0.003929	8.02e-05	-0.00088
-4	0.000113	0.001772	0.000449	-0.00074		0.001734	-0.00066	0.000777	0.000732
-2	0.00122	-0.0043	-0.00083	-0.00069		-0.00219	-0.00327	-0.00086	0.00015
		-0.0068	-0.00702	-0.01721			-0.00634	-0.01096	-0.00119
2	0.001202	0.004528	0.012501	0.004578		0.003188	0.002314	0.009746	0.009736
4	0.010704	0.006816	0.016776	0.013542		0.008587	0.003178	0.020111	0.01064
6	0.013306	0.007301	0.02126	0.014755		0.011594	0.006417	0.019883	0.011737
8	0.012667	0.013206	0.023808	0.017797		0.012322	0.010795	0.01855	0.010579
10	0.01397	0.013174	0.020706	0.013973		0.012104	0.009797	0.016965	0.01046
12	0.012255	0.014545	0.021218	0.012449		0.010791	0.012839	0.016103	0.012288
14	0.011069	0.015237	0.015611	0.011161		0.006283	0.012766	0.015784	0.012381
16	0.007434	0.016264	0.016504	0.012394		0.009377	0.01042	0.012509	0.011306
18	0.011961	0.012281	0.015061	0.009817		0.01157	0.008558	0.014292	0.010801
20	0.008652	0.016	0.015364	0.012524		0.002751	0.015598	0.014305	0.009756
22	0.008694	0.010104	0.013801	0.010129		0.008795	0.004638	0.012222	0.010199
24	0.011754	0.006421	0.011479	0.010059		0.005814	0.014296	0.013433	0.010963
26	0.007421	0.010941	0.013019	0.010371		0.001192	0.00593	0.013647	0.012783
28	0.00965	0.00807	0.013094	0.008898		0.004555	0.008218	0.005561	0.010898
30	0.007611	0.009374	0.012415	0.006991		0.004125	0.006519	0.010578	0.011711
32	0.008826	0.011077	0.010007	0.006834		0.006732	0.007089	0.013652	0.009535
34	0.007664	0.009664	0.013054	0.008177		0.006667	0.01732	0.011445	0.009441
36	0.007556	0.011478	0.009703	0.006645		0.009763	0.003003	0.008917	0.011155
38	0.00517	0.015224	0.011906	0.005799		0.002983	0.004375	0.005389	0.007683
40	0.002569	0.00598	0.010795	0.002833		0.007253	0.007416	0.008602	0.009603
42	0.001802	0.007772	0.012079	0.004585		-0.00099	0.009655	0.004339	0.008114
44	0.004303	0.00672	0.008686	0.003435		0.005065	0.005641	0.010483	0.005303
46	0.002982	0.008107	0.008719	0.002996		0.002885	0.005301	0.008253	0.008013
48	0.002589	0.007018	0.00829	0.006927		0.006086	0.007623	0.008482	0.009889
50	0.00062	0.004866	0.010671	0.003661		0.005593	0.007944	0.004878	0.009215
52	0.008132	0.008208	0.010254	0.005884		0.005348	0.007949	0.007221	0.007573
54	0.002051	0.012283	0.008475	0.001159		0.001871	0.009797	0.0118	0.00775
56	0.00109	0.006853	0.007555	0.00373		0.001437	0.01244	0.010542	0.006515
58	0.007948	0.009446	0.00615	0.007615		0.005862	0.014516	0.008324	0.007626
average	0.007298	0.009964	0.013068	0.008266		0.006193	0.008702	0.011587	0.009781
Fig, S5B	pcDNA					RNF43 wt					RNF43 R286W				RNF43 D300G
-6	-0.00133	0.002532	0.000385	0.001422		0.000351	3.34e-05	0.000582	0.00086		-0.00096	-0.00154	0.000275		0.001151	-0.00197	0.000594
-4	0.000113	0.001772	0.000449	-0.00074		0.000389	-0.00106	0.000764	-0.00072		0.001659	0.001109	-0.00025		-0.00061	0.000497	-0.00073
-2	0.00122	-0.0043	-0.00083	-0.00069		-0.00074	0.001024	-0.00135	-0.00014		-0.0007	0.000431	-2.3e-05		-0.00054	0.001478	0.000136
		-0.0068	-0.00702	-0.01721			-0.0071	-0.00911	-0.01926			-0.01263	-0.01923			-0.01489	-0.01244
2	0.001202	0.004528	0.012501	0.004578		-0.00462	-0.00404	0.005913	-0.0045		0.002	0.001854	-0.00013		0.006231	-0.00079	0.005001
4	0.010704	0.006816	0.016776	0.013542		0.001683	-0.0029	0.007893	0.001073		0.009654	0.011649	0.009217		0.012205	0.003044	0.01119
6	0.013306	0.007301	0.02126	0.014755		0.004772	-0.00471	0.009406	0.003393		0.009569	0.014097	0.012523		0.014352	0.007491	0.01405
8	0.012667	0.013206	0.023808	0.017797		0.007555	-0.00301	0.010766	0.004629		0.014423	0.012723	0.015387		0.014803	0.011175	0.015428
10	0.01397	0.013174	0.020706	0.013973		0.005902	0.00366	0.013741	0.004266		0.014284	0.015579	0.017571		0.015396	0.010121	0.014999
12	0.012255	0.014545	0.021218	0.012449		0.002985	0.004479	0.013932	0.004328		0.013973	0.014732	0.013833		0.009013	0.015461	0.01371
14	0.011069	0.015237	0.015611	0.011161		0.005768	0.003809	0.013194	0.006713		0.010576	0.009424	0.013595		0.008001	0.014931	0.011931
16	0.007434	0.016264	0.016504	0.012394		0.000911	0.00287	0.006737	0.006274		0.011853	0.012339	0.011849		0.008226	0.011982	0.007853
18	0.011961	0.012281	0.015061	0.009817		-0.003	-0.00144	0.004726	0.005813		0.008998	0.009416	0.01243		0.007537	0.015337	0.009076
20	0.008652	0.016	0.015364	0.012524		-0.00065	-0.00112	0.003749	0.006477		0.004647	0.005385	0.010556		0.00609	0.010194	0.010206
22	0.008694	0.010104	0.013801	0.010129		0.000855	0.002527	0.003418	0.004417		0.008432	0.009477	0.012179		0.005963	0.008935	0.009714
24	0.011754	0.006421	0.011479	0.010059		0.002265	0.001793	0.003212	0.002896		0.005228	0.006399	0.010739		0.007321	0.005426	0.00797
26	0.007421	0.010941	0.013019	0.010371		-0.00078	0.002425	0.004713	0.002991		0.008444	0.007408	0.010655		0.005726	0.009176	0.007233
28	0.00965	0.00807	0.013094	0.008898		0.002651	-0.00334	0.004485	0.004094		0.005458	0.008223	0.01319		0.006447	0.009441	0.009812
30	0.007611	0.009374	0.012415	0.006991		-0.00106	-0.00462	0.003772	0.00427		0.006657	0.006207	0.008591		0.004994	0.006764	0.006159
32	0.008826	0.011077	0.010007	0.006834		-0.00115	0.007897	0.001165	0.003818		0.005587	0.001156	0.011563		0.005571	0.008233	0.008613
34	0.007664	0.009664	0.013054	0.008177		-0.00208	-0.00057	0.002363	0.003837		0.002039	0.00651	0.011783		0.003227	0.008321	0.007824
36	0.007556	0.011478	0.009703	0.006645		-0.00611	0.000661	0.001322	0.002544		0.010839	0.008172	0.011387		0.006845	0.010892	0.007016
38	0.00517	0.015224	0.011906	0.005799		-0.001	-0.00038	-0.00123	0.000982		0.005833	0.005782	0.009283		0.007316	0.009706	0.007229
40	0.002569	0.00598	0.010795	0.002833		-0.00093	0.001028	0.001211	0.002941		0.005159	0.008152	0.009584		0.00627	0.009571	0.00584
42	0.001802	0.007772	0.012079	0.004585		-0.00051	-0.00258	0.000731	0.001949		0.005697	0.007174	0.010143		0.004891	0.013372	0.007145
44	0.004303	0.00672	0.008686	0.003435		-0.00329	0.001272	0.002435	0.002051		0.005179	-0.00247	0.009166		0.002376	0.009687	0.006199
46	0.002982	0.008107	0.008719	0.002996		-0.00055	-0.00025	0.000147	0.001002		0.007116	0.007193	0.011613		0.005828	0.009889	0.004653
48	0.002589	0.007018	0.00829	0.006927		-0.00508	0.002903	0.00253	0.00127		0.004105	0.004929	0.009022		0.005324	0.012257	0.004593
50	0.00062	0.004866	0.010671	0.003661		-0.00433	-0.00238	0.000742	0.00189		0.00837	0.007998	0.006058		0.008905	0.008439	0.002838
52	0.008132	0.008208	0.010254	0.005884		1.77e-05	-0.00119	0.001714	0.003412		0.002681	0.005064	0.008571		-0.00142	0.01147	0.005521
54	0.002051	0.012283	0.008475	0.001159		-0.0085	0.000926	0.001834	0.002327		0.003525	0.007843	0.008285		0.00657	0.009289	0.005192
56	0.00109	0.006853	0.007555	0.00373		-0.00461	-0.00824	0.006517	-0.00031		0.00158	0.007926	0.006215		0.000135	0.010741	0.004632
58	0.007948	0.009446	0.00615	0.007615		-0.00849	-0.00227	0.003879	0.002119		0.006819	0.004181	0.009168		0.003992	0.00942	0.00421
average	0.007298	0.009964	0.013068	0.008266		-0.00074	-0.00023	0.004656	0.002999		0.007197	0.007742	0.010483		0.006832	0.009654	0.008132
Fig. S5C
	pcDNA -RSPO WNT3A				pcDNA +RSPO WNT3A				RNF43 wt -RSPO WNT3A				RNF43 wt +RSPO WNT3A
-6	-0.00133	0.002532	0.000385	0.001422	0.000458	0.003929	8.02e-05	-0.00088	0.000351	3.34e-05	0.000582	0.00086	-0.00116	-0.00171	0.004455	0.002041
-4	0.000113	0.001772	0.000449	-0.00074	0.001734	-0.00066	0.000777	0.000732	0.000389	-0.00106	0.000764	-0.00072	0.001885	0.002094	-0.00155	-0.00129
-2	0.00122	-0.0043	-0.00083	-0.00069	-0.00219	-0.00327	-0.00086	0.00015	-0.00074	0.001024	-0.00135	-0.00014	-0.00072	-0.00038	-0.0029	-0.00075
		-0.0068	-0.00702	-0.01721		-0.00634	-0.01096	-0.00119		-0.0071	-0.00911	-0.01926		-0.01028	0.000671	-0.0044
2	0.001202	0.004528	0.012501	0.004578	0.003188	0.002314	0.009746	0.009736	-0.00462	-0.00404	0.005913	-0.0045	0.006127	-0.00576	-0.00208	0.00606
4	0.010704	0.006816	0.016776	0.013542	0.008587	0.003178	0.020111	0.01064	0.001683	-0.0029	0.007893	0.001073	0.010093	0.000597	0.001518	0.006601
6	0.013306	0.007301	0.02126	0.014755	0.011594	0.006417	0.019883	0.011737	0.004772	-0.00471	0.009406	0.003393	0.008858	0.004754	0.003767	0.004899
8	0.012667	0.013206	0.023808	0.017797	0.012322	0.010795	0.01855	0.010579	0.007555	-0.00301	0.010766	0.004629	0.012009	0.001912	0.003583	0.002789
10	0.01397	0.013174	0.020706	0.013973	0.012104	0.009797	0.016965	0.01046	0.005902	0.00366	0.013741	0.004266	0.00826	0.002007	0.001342	0.005528
12	0.012255	0.014545	0.021218	0.012449	0.010791	0.012839	0.016103	0.012288	0.002985	0.004479	0.013932	0.004328	0.008791	0.005928	0.000749	0.000996
14	0.011069	0.015237	0.015611	0.011161	0.006283	0.012766	0.015784	0.012381	0.005768	0.003809	0.013194	0.006713	0.0063	0.006667	0.002774	0.001912
16	0.007434	0.016264	0.016504	0.012394	0.009377	0.01042	0.012509	0.011306	0.000911	0.00287	0.006737	0.006274	0.004148	0.003464	-9.8e-05	0.003997
18	0.011961	0.012281	0.015061	0.009817	0.01157	0.008558	0.014292	0.010801	-0.003	-0.00144	0.004726	0.005813	0.004523	0.000116	0.002179	0.002007
20	0.008652	0.016	0.015364	0.012524	0.002751	0.015598	0.014305	0.009756	-0.00065	-0.00112	0.003749	0.006477	0.006168	0.007548	0.002566	0.001042
22	0.008694	0.010104	0.013801	0.010129	0.008795	0.004638	0.012222	0.010199	0.000855	0.002527	0.003418	0.004417	0.002434	0.002755	0.004734	-0.00133
24	0.011754	0.006421	0.011479	0.010059	0.005814	0.014296	0.013433	0.010963	0.002265	0.001793	0.003212	0.002896	0.003239	-0.00176	0.001008	-0.00093
26	0.007421	0.010941	0.013019	0.010371	0.001192	0.00593	0.013647	0.012783	-0.00078	0.002425	0.004713	0.002991	0.000341	-0.00392	0.001894	-0.00308
28	0.00965	0.00807	0.013094	0.008898	0.004555	0.008218	0.005561	0.010898	0.002651	-0.00334	0.004485	0.004094	0.005307	0.002201	-0.00093	-0.00406
30	0.007611	0.009374	0.012415	0.006991	0.004125	0.006519	0.010578	0.011711	-0.00106	-0.00462	0.003772	0.00427	0.002694	0.000335	0.00084	-0.00284
32	0.008826	0.011077	0.010007	0.006834	0.006732	0.007089	0.013652	0.009535	-0.00115	0.007897	0.001165	0.003818	0.003192	0.004141	0.000461	-0.00399
34	0.007664	0.009664	0.013054	0.008177	0.006667	0.01732	0.011445	0.009441	-0.00208	-0.00057	0.002363	0.003837	0.005897	0.005588	-0.002	-0.00536
36	0.007556	0.011478	0.009703	0.006645	0.009763	0.003003	0.008917	0.011155	-0.00611	0.000661	0.001322	0.002544	0.005991	-0.00173	-0.00142	-0.00657
38	0.00517	0.015224	0.011906	0.005799	0.002983	0.004375	0.005389	0.007683	-0.001	-0.00038	-0.00123	0.000982	0.001882	0.006313	-0.00046	-0.00678
40	0.002569	0.00598	0.010795	0.002833	0.007253	0.007416	0.008602	0.009603	-0.00093	0.001028	0.001211	0.002941	0.004452	-0.00133	0.004709	-0.00737
42	0.001802	0.007772	0.012079	0.004585	-0.00099	0.009655	0.004339	0.008114	-0.00051	-0.00258	0.000731	0.001949	0.005924	0.00461	0.003952	-0.00652
44	0.004303	0.00672	0.008686	0.003435	0.005065	0.005641	0.010483	0.005303	-0.00329	0.001272	0.002435	0.002051	0.001546	0.002669	-0.00121	-0.0037
46	0.002982	0.008107	0.008719	0.002996	0.002885	0.005301	0.008253	0.008013	-0.00055	-0.00025	0.000147	0.001002	0.006397	-0.00489	-0.00042	-0.0093
48	0.002589	0.007018	0.00829	0.006927	0.006086	0.007623	0.008482	0.009889	-0.00508	0.002903	0.00253	0.00127	0.006787	-0.00138	0.00187	-0.00917
50	0.00062	0.004866	0.010671	0.003661	0.005593	0.007944	0.004878	0.009215	-0.00433	-0.00238	0.000742	0.00189	0.010269	0.002684	0.00163	-0.01091
52	0.008132	0.008208	0.010254	0.005884	0.005348	0.007949	0.007221	0.007573	1.77e-05	-0.00119	0.001714	0.003412	-0.00293	-0.00474	-0.00137	-0.00742
54	0.002051	0.012283	0.008475	0.001159	0.001871	0.009797	0.0118	0.00775	-0.0085	0.000926	0.001834	0.002327	0.000142	0.00108	-0.00085	-0.00735
56	0.00109	0.006853	0.007555	0.00373	0.001437	0.01244	0.010542	0.006515	-0.00461	-0.00824	0.006517	-0.00031	-0.00286	0.001454	0.001451	-0.00993
58	0.007948	0.009446	0.00615	0.007615	0.005862	0.014516	0.008324	0.007626	-0.00849	-0.00227	0.003879	0.002119	0.003697	-0.00155	-0.00301	-0.01113
average	0.007298	0.009964	0.013068	0.008266	0.006193	0.008702	0.011587	0.009781	-0.00074	-0.00023	0.004656	0.002999	0.004816	0.001371	0.000937	-0.00282

[truncated: 5 more sheets: Supp. Fig. 6, Supp. Fig. 7, Supp. Fig. 8, Supp. Fig. 9, Supp. Fig. 10]
